# Supplementary material for: Exploring the Motivations for Punishment: Framing and Country-Level Effects
Source: PLoS One. 2016 Aug 3;11(8):e0159769. doi: 10.1371/journal.pone.0159769 (PMC4972317; doi:10.1371/journal.pone.0159769)
Supplement: S4 Appendix — (CSV) [file pone.0159769.s004.csv]

Player	steal	Gender	Age	Education	Income	Country	Punished	Equality.ruined	Scenario	P2.didn't.steal	P2.stole.no.DI	P2.stole.DI	Treatment
1	1	Female	22	Some college, no degree	$12,500 - $24,999	USA	0	0	B	0	1	0	left-digit effect
1	1	Male	22	Some college, no degree	Less than $12,500	USA	1	0	B	0	1	0	Replication
1	0	Female	27	Some college, no degree	$25,000 - $37,499	USA	0	0	B	1	0	0	Replication
1	0	Female	35	Graduate degree (Masters, Doctorate, etc.)	Less than $12,500	India	0	0	A	1	0	0	Replication
1	1	Male	35	Graduate degree (Masters, Doctorate, etc.)	Prefer not to disclose	USA	0	1	D	0	0	1	relative punishment cost
1	1	Male	21	Bachelors degree	Less than $12,500	India	1	1	D	0	0	1	left-digit effect
1	1	Male	23	Bachelors degree	$50,000 - $62,499	USA	0	0	A	0	1	0	relative punishment cost
1	1	Male	38	Graduate degree (Masters, Doctorate, etc.)	$100,000 or More	USA	0	0	A	0	1	0	left-digit effect
1	0	Female	32	Bachelors degree	$12,500 - $24,999	India	1	0	B	1	0	0	Replication
1	1	Female	23	Bachelors degree	$75,000 - $87,499	USA	0	0	C	0	0	1	Replication
1	0	Male	21	Some college, no degree	$100,000 or More	USA	0	0	C	1	0	0	relative punishment cost
1	1	Male	24	Bachelors degree	$50,000 - $62,499	USA	0	0	A	0	1	0	relative punishment cost
1	0	Male	26	Some college, no degree	$25,000 - $37,499	USA	0	0	D	1	0	0	left-digit effect
1	1	Female	43	Bachelors degree	$25,000 - $37,499	USA	0	1	D	0	0	1	relative punishment cost
1	1	Male	19	Some college, no degree	$62,500 - $74,999	USA	0	0	A	0	1	0	Replication
1	0	Male	22	Some college, no degree	Less than $12,500	USA	0	0	B	1	0	0	left-digit effect
1	0	Female	31	Some college, no degree	$12,500 - $24,999	USA	0	0	D	1	0	0	Replication
1	1	Male	38	Graduate degree (Masters, Doctorate, etc.)	$50,000 - $62,499	India	0	0	A	0	1	0	relative punishment cost
1	1	Male	28	Bachelors degree	$12,500 - $24,999	USA	1	0	C	0	0	1	relative punishment cost
1	1	Female	38	Bachelors degree	Less than $12,500	India	0	1	D	0	0	1	relative punishment cost
1	0	Male	23	High School Graduate	$37,500 - $49,999	USA	0	0	B	1	0	0	relative punishment cost
1	0	Male	23	Some college, no degree	Less than $12,500	USA	0	0	A	1	0	0	relative punishment cost
1	1	Male	31	Bachelors degree	$12,500 - $24,999	USA	0	0	C	0	0	1	relative punishment cost
1	0	Male	34	Bachelors degree	$100,000 or More	USA	0	0	B	1	0	0	left-digit effect
1	0	Female	40	Bachelors degree	$12,500 - $24,999	India	0	0	C	1	0	0	left-digit effect
1	1	Male	37	Some college, no degree	$50,000 - $62,499	USA	0	1	D	0	0	1	relative punishment cost
1	1	Male	23	Bachelors degree	$87,500 - $99,999	USA	0	0	A	0	1	0	left-digit effect
1	1	Male	29	Bachelors degree	Less than $12,500	USA	0	0	B	0	1	0	Replication
1	1	Female	34	Bachelors degree	$37,500 - $49,999	India	0	0	B	0	1	0	Replication
1	1	Male	28	Associates degree	Less than $12,500	USA	0	0	B	0	1	0	Replication
1	1	Male	50	Bachelors degree	$12,500 - $24,999	India	0	0	A	0	1	0	left-digit effect
1	1	Male	38	Some college, no degree	$37,500 - $49,999	USA	0	0	C	0	0	1	Replication
1	1	Female	43	Bachelors degree	$12,500 - $24,999	India	0	0	A	0	1	0	left-digit effect
1	1	Male	25	Bachelors degree	$37,500 - $49,999	USA	1	0	C	0	0	1	Replication
1	1	Male	39	High School Graduate	$37,500 - $49,999	USA	0	0	B	0	1	0	relative punishment cost
1	1	Female	32	Some college, no degree	$50,000 - $62,499	USA	0	0	A	0	1	0	Replication
1	1	Female	28	High School Graduate	Less than $12,500	India	0	0	C	0	0	1	Replication
1	1	Female	27	High School Graduate	$25,000 - $37,499	USA	0	1	D	0	0	1	left-digit effect
1	0	Female	28	Bachelors degree	$100,000 or More	USA	0	0	C	1	0	0	relative punishment cost
1	0	Male	22	Bachelors degree	$62,500 - $74,999	USA	0	0	C	1	0	0	relative punishment cost
1	1	Male	24	Graduate degree (Masters, Doctorate, etc.)	$62,500 - $74,999	USA	0	0	B	0	1	0	left-digit effect
1	1	Male	22	Bachelors degree	Less than $12,500	India	0	0	B	0	1	0	relative punishment cost
1	0	Male	27	Graduate degree (Masters, Doctorate, etc.)	$37,500 - $49,999	USA	0	0	D	1	0	0	Replication
1	1	Male	32	Some college, no degree	$12,500 - $24,999	USA	0	0	B	0	1	0	relative punishment cost
1	0	Male	28	Bachelors degree	$25,000 - $37,499	India	0	0	D	1	0	0	relative punishment cost
1	0	Male	29	Bachelors degree	$50,000 - $62,499	USA	0	0	B	1	0	0	left-digit effect
1	0	Female	21	Some college, no degree	$25,000 - $37,499	USA	0	0	D	1	0	0	left-digit effect
1	0	Female	27	Associates degree	$25,000 - $37,499	USA	0	0	C	1	0	0	left-digit effect
1	1	Female	27	Bachelors degree	Less than $12,500	USA	0	1	D	0	0	1	left-digit effect
1	0	Female	57	Bachelors degree	$75,000 - $87,499	USA	0	0	D	1	0	0	left-digit effect
1	0	Female	37	Some college, no degree	$25,000 - $37,499	USA	0	0	B	1	0	0	relative punishment cost
1	0	Female	21	Some college, no degree	Prefer not to disclose	USA	0	0	C	1	0	0	relative punishment cost
1	0	Female	21	Some college, no degree	Prefer not to disclose	USA	0	0	C	1	0	0	Replication
1	0	Male	33	High School Graduate		USA	0	0	D	1	0	0	left-digit effect
1	1	Male	29	Bachelors degree	$25,000 - $37,499	India	0	0	A	0	1	0	relative punishment cost
1	1	Female	27	Graduate degree (Masters, Doctorate, etc.)	$50,000 - $62,499	USA	0	0	C	0	0	1	left-digit effect
1	0	Female	30	Bachelors degree	$62,500 - $74,999	USA	0	0	A	1	0	0	Replication
1	0	Male	25	Associates degree	Less than $12,500	USA	0	0	A	1	0	0	Replication
1	0	Female	34	Bachelors degree	$25,000 - $37,499	USA	0	0	D	1	0	0	relative punishment cost
1	0	Male	22	Bachelors degree	$25,000 - $37,499	USA	0	0	B	1	0	0	Replication
1	1	Male	26	Graduate degree (Masters, Doctorate, etc.)	$12,500 - $24,999	USA	0	0	C	0	0	1	relative punishment cost
1	1	Male	34	Bachelors degree	$12,500 - $24,999	India	0	0	A	0	1	0	Replication
1	1	Female	26	Bachelors degree	$25,000 - $37,499	USA	0	0	C	0	0	1	Replication
1	0	Male	33	Bachelors degree	$62,500 - $74,999	USA	0	0	B	1	0	0	left-digit effect
1	1	Female	32	Some college, no degree	$50,000 - $62,499	USA	1	0	C	0	0	1	relative punishment cost
1	1	Male	43	Bachelors degree	$75,000 - $87,499	USA	0	0	A	0	1	0	relative punishment cost
1	0	Female	26	Some college, no degree	Less than $12,500	USA	0	0	C	1	0	0	relative punishment cost
1	0	Female	32	Bachelors degree	$100,000 or More	USA	0	0	D	1	0	0	left-digit effect
1	1	Male	19	Some college, no degree	$87,500 - $99,999	USA	0	0	B	0	1	0	relative punishment cost
1	0	Female	38	Bachelors degree	$12,500 - $24,999	USA	0	0	A	1	0	0	Replication
1	1	Male	55	High School Graduate	Less than $12,500	USA	0	1	D	0	0	1	left-digit effect
1	1	Female	30	Bachelors degree	$25,000 - $37,499	USA	1	1	D	0	0	1	relative punishment cost
1	0	Male	24	Some college, no degree	$87,500 - $99,999	USA	0	0	D	1	0	0	relative punishment cost
1	0	Female	31	Bachelors degree	$12,500 - $24,999	USA	0	0	A	1	0	0	relative punishment cost
1	0	Male	37	Graduate degree (Masters, Doctorate, etc.)	Less than $12,500	India	0	0	B	1	0	0	left-digit effect
1	1	Male	21	Some college, no degree	$37,500 - $49,999	USA	0	0	B	0	1	0	Replication
1	1	Female	40	Graduate degree (Masters, Doctorate, etc.)	$100,000 or More	USA	1	1	D	0	0	1	left-digit effect
1	1	Male	51	Bachelors degree	$87,500 - $99,999	USA	0	1	D	0	0	1	Replication
1	1	Male	22	Bachelors degree	$12,500 - $24,999	India	0	0	A	0	1	0	relative punishment cost
1	1	Male	25	Bachelors degree	Less than $12,500	India	1	1	D	0	0	1	relative punishment cost
1	1	Male	24	High School Graduate	$37,500 - $49,999	USA	1	1	D	0	0	1	relative punishment cost
1	1	Female	30	Bachelors degree	$62,500 - $74,999	USA	0	1	D	0	0	1	Replication
1	0	Female	32	Associates degree	$25,000 - $37,499	USA	0	0	A	1	0	0	relative punishment cost
1	1	Male	49	Bachelors degree	$100,000 or More	USA	0	1	D	0	0	1	relative punishment cost
1	1	Female	62	Graduate degree (Masters, Doctorate, etc.)	$100,000 or More	USA	0	0	B	0	1	0	Replication
1	0	Female	21	Please select	$12,500 - $24,999	USA	0	0	B	1	0	0	left-digit effect
1	1	Male	26	Bachelors degree	$25,000 - $37,499	India	0	0	B	0	1	0	relative punishment cost
1	1	Female	35	Bachelors degree	$12,500 - $24,999	USA	0	1	D	0	0	1	left-digit effect
1	0	Male	48	High School Graduate	$12,500 - $24,999	USA	0	0	A	1	0	0	relative punishment cost
1	0	Male	29	Graduate degree (Masters, Doctorate, etc.)	Prefer not to disclose	USA	0	0	B	1	0	0	left-digit effect
1	0	Male	26	Some college, no degree	$12,500 - $24,999	USA	0	0	D	1	0	0	relative punishment cost
1	1	Female	27	Some college, no degree	Less than $12,500	USA	1	0	B	0	1	0	relative punishment cost
1	1	Male	28	Bachelors degree	$100,000 or More	USA	0	0	B	0	1	0	left-digit effect
1	0	Female	18	Some college, no degree	$87,500 - $99,999	USA	0	0	A	1	0	0	left-digit effect
1	1	Male	35	Bachelors degree	$37,500 - $49,999	USA	0	0	A	0	1	0	Replication
1	0	Male	28	Bachelors degree	$37,500 - $49,999	USA	0	0	C	1	0	0	Replication
1	0	Male	23	Bachelors degree	$100,000 or More	USA	0	0	B	1	0	0	Replication
1	0	Female	36	Bachelors degree	$75,000 - $87,499	USA	0	0	A	1	0	0	relative punishment cost
1	0	Female	27	Bachelors degree	Prefer not to disclose	USA	0	0	C	1	0	0	Replication
1	0	Female	37	High School Graduate	Less than $12,500	USA	0	0	D	1	0	0	left-digit effect
1	1	Male	35	Some college, no degree	Less than $12,500	India	1	0	C	0	0	1	left-digit effect
1	0	Male	39	Graduate degree (Masters, Doctorate, etc.)	$25,000 - $37,499	India	0	0	D	1	0	0	Replication
1	0	Male	32	Some college, no degree	$50,000 - $62,499	USA	0	0	A	1	0	0	left-digit effect
1	1	Female	21	Some college, no degree	Less than $12,500	USA	0	0	A	0	1	0	Replication
1	0	Female	34	Some college, no degree	$87,500 - $99,999	USA	0	0	B	1	0	0	Replication
1	0	Male	27	Associates degree	$87,500 - $99,999	USA	0	0	A	1	0	0	relative punishment cost
1	1	Male	35	Associates degree	$25,000 - $37,499	USA	1	1	D	0	0	1	Replication
1	1	Male	28	Bachelors degree	$100,000 or More	USA	0	0	C	0	0	1	Replication
1	1	Male	27	Bachelors degree	$37,500 - $49,999	USA	1	0	C	0	0	1	left-digit effect
1	1	Female	26	Bachelors degree	Less than $12,500	India	0	0	A	0	1	0	left-digit effect
1	1	Male	28	Graduate degree (Masters, Doctorate, etc.)	$25,000 - $37,499	USA	0	0	C	0	0	1	left-digit effect
1	0	Male	28	Please select	$25,000 - $37,499	USA	0	0	D	1	0	0	relative punishment cost
1	0	Female	27	Graduate degree (Masters, Doctorate, etc.)	$50,000 - $62,499	USA	0	0	A	1	0	0	left-digit effect
1	1	Male	25	Some college, no degree	$12,500 - $24,999	USA	1	0	C	0	0	1	relative punishment cost
1	0	Male	22	Some college, no degree	$12,500 - $24,999	USA	0	0	C	1	0	0	left-digit effect
1	0	Female		Bachelors degree	$50,000 - $62,499	India	0	0	D	1	0	0	Replication
1	0	Male	23	Bachelors degree	$62,500 - $74,999	USA	0	0	B	1	0	0	relative punishment cost
1	0	Male	26	Bachelors degree	$75,000 - $87,499	USA	0	0	A	1	0	0	Replication
1	1	Male	32	Bachelors degree	Prefer not to disclose	USA	0	0	B	0	1	0	relative punishment cost
1	1	Female	28	Graduate degree (Masters, Doctorate, etc.)	Less than $12,500	India	0	0	B	0	1	0	relative punishment cost
1	1	Male	22	Associates degree	Less than $12,500	USA	0	1	D	0	0	1	relative punishment cost
1	1	Male	28	Bachelors degree	Less than $12,500	India	0	0	B	0	1	0	left-digit effect
1	1	Male	35	Some High School	$25,000 - $37,499	USA	0	0	B	0	1	0	left-digit effect
1	0	Male	33	Bachelors degree	$50,000 - $62,499	USA	0	0	B	1	0	0	relative punishment cost
1	0	Male	23	Bachelors degree	$25,000 - $37,499	USA	0	0	C	1	0	0	relative punishment cost
1	0	Female	32	Bachelors degree	$12,500 - $24,999	USA	0	0	B	1	0	0	left-digit effect
1	0	Male	27	Bachelors degree	$12,500 - $24,999	USA	0	0	C	1	0	0	Replication
1	1	Male	28	Graduate degree (Masters, Doctorate, etc.)	Less than $12,500	India	0	1	D	0	0	1	left-digit effect
1	0	Male	19	Some college, no degree	Less than $12,500	USA	0	0	C	1	0	0	Replication
1	1	Female	25	Some college, no degree	$12,500 - $24,999	USA	0	0	C	0	0	1	Replication
1	0	Male	46	Graduate degree (Masters, Doctorate, etc.)	$75,000 - $87,499	USA	0	0	D	1	0	0	Replication
1	1	Male	25	Some college, no degree	$25,000 - $37,499	USA	1	1	D	0	0	1	left-digit effect
1	1	Female	47	Bachelors degree	Less than $12,500	India	1	1	D	0	0	1	Replication
1	0	Male	26	Some college, no degree	$12,500 - $24,999	USA	0	0	D	1	0	0	Replication
1	1	Female	23	Associates degree	$50,000 - $62,499	USA	1	0	B	0	1	0	relative punishment cost
1	0	Female	25	Bachelors degree	$50,000 - $62,499	USA	0	0	A	1	0	0	Replication
1	1	Female	45	Bachelors degree	$87,500 - $99,999	USA	0	0	A	0	1	0	left-digit effect
1	0	Female	39	Some college, no degree	Less than $12,500	USA	0	0	A	1	0	0	Replication
1	0	Female	65	Associates degree	$12,500 - $24,999	USA	0	0	B	1	0	0	relative punishment cost
1	1	Male	22	High School Graduate	Less than $12,500	USA	0	0	A	0	1	0	relative punishment cost
1	1	Female	21	Some college, no degree	Less than $12,500	USA	0	0	B	0	1	0	relative punishment cost
1	0	Female	26	Some college, no degree	$50,000 - $62,499	USA	0	0	A	1	0	0	relative punishment cost
1	0	Male	27	Some college, no degree	$12,500 - $24,999	USA	0	0	A	1	0	0	left-digit effect
1	1	Male	28	Bachelors degree	Less than $12,500	India	1	1	D	0	0	1	left-digit effect
1	1	Male	30	Bachelors degree	Less than $12,500	USA	0	0	B	0	1	0	relative punishment cost
1	1	Male	22	Some college, no degree	$62,500 - $74,999	USA	0	0	A	0	1	0	relative punishment cost
1	1	Male	28	Bachelors degree	$12,500 - $24,999	USA	0	0	C	0	0	1	relative punishment cost
1	0	Male	24	Bachelors degree	$37,500 - $49,999	USA	0	0	D	1	0	0	left-digit effect
1	1	Male	24	Associates degree	$62,500 - $74,999	USA	0	0	A	0	1	0	Replication
1	1	Male	26	Bachelors degree	$87,500 - $99,999	USA	0	0	B	0	1	0	Replication
1	1	Female	32	Associates degree	$25,000 - $37,499	USA	0	0	B	0	1	0	relative punishment cost
1	0	Male	32	Bachelors degree	$50,000 - $62,499	USA	0	0	C	1	0	0	relative punishment cost
1	0	Female	32	Some college, no degree	Less than $12,500	USA	0	0	A	1	0	0	relative punishment cost
1	1	Male	21	Some college, no degree	Less than $12,500	USA	1	1	D	0	0	1	Replication
1	0	Female	53	Some college, no degree	$62,500 - $74,999	USA	0	0	B	1	0	0	relative punishment cost
1	1	Male	30	Associates degree	$12,500 - $24,999	USA	0	0	C	0	0	1	left-digit effect
1	1	Female	32	Please select	$100,000 or More	USA	0	0	C	0	0	1	Replication
1	0	Female		Some college, no degree	Less than $12,500	USA	0	0	A	1	0	0	left-digit effect
1	1	Female	34	Bachelors degree	$62,500 - $74,999	USA	1	0	B	0	1	0	relative punishment cost
1	0	Female	25	Some college, no degree	$12,500 - $24,999	USA	0	0	B	1	0	0	left-digit effect
1	1	Female	31	Bachelors degree	Less than $12,500	India	0	0	A	0	1	0	relative punishment cost
1	1	Male	22	Some college, no degree	$12,500 - $24,999	USA	0	0	A	0	1	0	left-digit effect
1	0	Male	33	Graduate degree (Masters, Doctorate, etc.)	Less than $12,500	India	0	0	C	1	0	0	left-digit effect
1	1	Male	36	Bachelors degree	$62,500 - $74,999	USA	0	0	A	0	1	0	left-digit effect
1	1	Female	33	Some college, no degree	$50,000 - $62,499	USA	0	0	A	0	1	0	relative punishment cost
1	0	Female	35	Graduate degree (Masters, Doctorate, etc.)	$12,500 - $24,999	India	0	0	D	1	0	0	left-digit effect
1	1	Male	32	Some college, no degree	$12,500 - $24,999	USA	0	1	D	0	0	1	relative punishment cost
1	1	Female	37	Some college, no degree	$12,500 - $24,999	USA	0	0	A	0	1	0	Replication
1	1	Male	57	Associates degree	$75,000 - $87,499	USA	0	1	D	0	0	1	relative punishment cost
1	0	Female	38	Graduate degree (Masters, Doctorate, etc.)	$100,000 or More	USA	0	0	B	1	0	0	left-digit effect
1	0	Male	48	Graduate degree (Masters, Doctorate, etc.)		USA	0	0	C	1	0	0	relative punishment cost
1	1	Male	34	Bachelors degree	$25,000 - $37,499	USA	0	0	B	0	1	0	Replication
1	1	Female	26	Bachelors degree	$87,500 - $99,999	USA	0	0	B	0	1	0	relative punishment cost
1	0	Female	44	Some college, no degree	$50,000 - $62,499	USA	0	0	D	1	0	0	left-digit effect
1	1	Female	25	Bachelors degree	$37,500 - $49,999	USA	0	0	B	0	1	0	Replication
1	0	Female	55	Bachelors degree	$25,000 - $37,499	USA	0	0	B	1	0	0	Replication
1	1	Male	31	Graduate degree (Masters, Doctorate, etc.)	$100,000 or More	USA	0	0	C	0	0	1	left-digit effect
1	1	Male	31	Graduate degree (Masters, Doctorate, etc.)	$100,000 or More	USA	0	1	D	0	0	1	Replication
1	1	Female	32	Graduate degree (Masters, Doctorate, etc.)	Less than $12,500	India	1	0	A	0	1	0	relative punishment cost
1	1	Female	39	Bachelors degree	Less than $12,500	India	0	0	A	0	1	0	relative punishment cost
1	0	Male	25	Some college, no degree	$25,000 - $37,499	USA	0	0	D	1	0	0	relative punishment cost
1	0	Female	32	Bachelors degree	$62,500 - $74,999	USA	0	0	A	1	0	0	relative punishment cost
1	0	Male	20	Some college, no degree	$37,500 - $49,999	USA	0	0	B	1	0	0	relative punishment cost
1	1	Male	30	Bachelors degree	Less than $12,500	India	0	0	B	0	1	0	relative punishment cost
1	1	Male	33	High School Graduate	$25,000 - $37,499	USA	0	1	D	0	0	1	relative punishment cost
1	0	Female	34	Some college, no degree	$25,000 - $37,499	USA	0	0	D	1	0	0	Replication
1	1	Female	22	High School Graduate	Prefer not to disclose	USA	1	1	D	0	0	1	relative punishment cost
1	0	Female	29	Bachelors degree	$25,000 - $37,499	USA	0	0	D	1	0	0	relative punishment cost
1	1	Female	44	Graduate degree (Masters, Doctorate, etc.)	Prefer not to disclose	USA	1	0	B	0	1	0	left-digit effect
1	1	Male	27	High School Graduate	Less than $12,500	India	0	0	A	0	1	0	Replication
1	0	Male	50	Some college, no degree	Less than $12,500	USA	0	0	A	1	0	0	relative punishment cost
1	1	Male	18	Some college, no degree	$12,500 - $24,999	USA	0	0	B	0	1	0	relative punishment cost
1	1	Male	25	Bachelors degree	$50,000 - $62,499	USA	0	0	C	0	0	1	relative punishment cost
1	1	Female	28	Bachelors degree	$87,500 - $99,999	USA	1	1	D	0	0	1	relative punishment cost
1	0	Female	34	Some college, no degree	Less than $12,500	USA	0	0	C	1	0	0	Replication
1	1	Female	32	Bachelors degree	$75,000 - $87,499	USA	0	0	C	0	0	1	left-digit effect
1	0	Female	24	Some college, no degree	$62,500 - $74,999	USA	0	0	B	1	0	0	Replication
1	0	Female	38	Some college, no degree	$12,500 - $24,999	USA	0	0	A	1	0	0	relative punishment cost
1	1	Male	31	Associates degree	$37,500 - $49,999	USA	0	0	A	0	1	0	relative punishment cost
1	0	Male	25	Bachelors degree	$12,500 - $24,999	USA	0	0	D	1	0	0	Replication
1	1	Male	49	Graduate degree (Masters, Doctorate, etc.)	$87,500 - $99,999	India	1	0	C	0	0	1	left-digit effect
1	0	Female	39	Bachelors degree	$100,000 or More	USA	0	0	C	1	0	0	left-digit effect
1	1	Female	34	Associates degree	$75,000 - $87,499	USA	0	1	D	0	0	1	left-digit effect
1	1	Male	28	Bachelors degree	$37,500 - $49,999	USA	1	0	A	0	1	0	left-digit effect
1	0	Male	24	Bachelors degree	$37,500 - $49,999	USA	0	0	D	1	0	0	Replication
1	1	Male	26	Associates degree	$25,000 - $37,499	USA	0	0	B	0	1	0	relative punishment cost
1	0	Female	29	Graduate degree (Masters, Doctorate, etc.)	Less than $12,500	India	1	0	C	1	0	0	relative punishment cost
1	1	Male	30	Bachelors degree	$37,500 - $49,999	USA	0	0	A	0	1	0	Replication
1	1	Male	58	Some college, no degree	$37,500 - $49,999	USA	1	0	C	0	0	1	Replication
1	0	Male	18	High School Graduate	Less than $12,500	USA	0	0	B	1	0	0	left-digit effect
1	1	Female	37	Some college, no degree	$37,500 - $49,999	USA	0	0	A	0	1	0	left-digit effect
1	1	Female	32	Bachelors degree	$50,000 - $62,499	USA	0	0	A	0	1	0	Replication
1	1	Male	31	Some college, no degree	$25,000 - $37,499	USA	0	0	B	0	1	0	relative punishment cost
1	1	Female	42	Some college, no degree	$12,500 - $24,999	USA	0	0	C	0	0	1	Replication
1	0	Female	41	Some college, no degree	$12,500 - $24,999	USA	0	0	C	1	0	0	Replication
1	0	Male	19	Some college, no degree	$37,500 - $49,999	USA	0	0	C	1	0	0	Replication
1	1	Female	30	Bachelors degree	$37,500 - $49,999	USA	0	0	C	0	0	1	Replication
1	0	Female	33	Please select	$50,000 - $62,499	USA	0	0	D	1	0	0	Replication
1	1	Male	32	Graduate degree (Masters, Doctorate, etc.)	Less than $12,500	India	1	1	D	0	0	1	Replication
1	1	Female	32	Some college, no degree	$50,000 - $62,499	USA	0	0	A	0	1	0	left-digit effect
1	1	Male	23	Bachelors degree	Prefer not to disclose	USA	0	0	A	0	1	0	relative punishment cost
1	0	Female	30	Bachelors degree	$25,000 - $37,499	USA	0	0	A	1	0	0	relative punishment cost
1	0	Male	21	Some college, no degree	$12,500 - $24,999	USA	0	0	B	1	0	0	Replication
1	1	Female	26	Bachelors degree	$25,000 - $37,499	USA	0	0	A	0	1	0	relative punishment cost
1	1	Male	35	Associates degree	$75,000 - $87,499	USA	0	1	D	0	0	1	Replication
1	1	Female	27	Some college, no degree	$12,500 - $24,999	USA	0	0	C	0	0	1	relative punishment cost
1	1	Male	24	Bachelors degree	Less than $12,500	USA	0	1	D	0	0	1	relative punishment cost
1	0	Female	29	Graduate degree (Masters, Doctorate, etc.)	$12,500 - $24,999	USA	0	0	D	1	0	0	relative punishment cost
1	1	Male	37	Graduate degree (Masters, Doctorate, etc.)	Less than $12,500	India	0	0	A	0	1	0	relative punishment cost
1	1	Male	27	Bachelors degree	$75,000 - $87,499	USA	0	1	D	0	0	1	relative punishment cost
1	1	Female	30	Some college, no degree	$25,000 - $37,499	USA	0	0	C	0	0	1	Replication
1	1	Female	35	Bachelors degree	$100,000 or More	USA	0	0	C	0	0	1	relative punishment cost
1	1	Female	24	Associates degree	$75,000 - $87,499	USA	0	0	A	0	1	0	relative punishment cost
1	1	Male	27	Bachelors degree	$25,000 - $37,499	USA	0	1	D	0	0	1	relative punishment cost
1	1	Female	29	Some college, no degree	$62,500 - $74,999	USA	0	0	C	0	0	1	relative punishment cost
1	0	Male	58	Associates degree	Less than $12,500	USA	0	0	B	1	0	0	relative punishment cost
1	0	Male	32	Graduate degree (Masters, Doctorate, etc.)	Less than $12,500	India	0	0	D	1	0	0	relative punishment cost
1	0	Male	27	Graduate degree (Masters, Doctorate, etc.)	$12,500 - $24,999	USA	0	0	B	1	0	0	Replication
1	0	Female	25	Bachelors degree	Less than $12,500	India	0	0	B	1	0	0	Replication
1	0	Male	35	Some college, no degree	$12,500 - $24,999	USA	0	0	A	1	0	0	Replication
1	1	Female	31	Graduate degree (Masters, Doctorate, etc.)	$100,000 or More	USA	0	0	A	0	1	0	Replication
1	1	Female	31	Bachelors degree	$62,500 - $74,999	USA	0	0	B	0	1	0	left-digit effect
1	0	Female	37	Some college, no degree	$37,500 - $49,999	USA	0	0	A	1	0	0	relative punishment cost
1	1	Male	31	Bachelors degree	$12,500 - $24,999	India	1	0	A	0	1	0	left-digit effect
1	0	Male	24	Bachelors degree	$87,500 - $99,999	USA	0	0	C	1	0	0	left-digit effect
1	0	Female	44	Bachelors degree	Less than $12,500	India	1	0	D	1	0	0	Replication
1	1	Female	58	Associates degree	$50,000 - $62,499	USA	0	0	A	0	1	0	Replication
1	1	Male	28	Graduate degree (Masters, Doctorate, etc.)	$25,000 - $37,499	India	0	0	A	0	1	0	left-digit effect
1	1	Male	23	High School Graduate	Less than $12,500	India	0	0	B	0	1	0	relative punishment cost
1	0	Male	28	Bachelors degree	Less than $12,500	India	0	0	A	1	0	0	left-digit effect
1	0	Male	27	Some college, no degree	Less than $12,500	USA	0	0	D	1	0	0	relative punishment cost
1	1	Male	26	Bachelors degree	$87,500 - $99,999	USA	1	0	B	0	1	0	left-digit effect
1	0	Male	32	Some college, no degree	$37,500 - $49,999	USA	0	0	D	1	0	0	Replication
1	0	Male	22	Associates degree	$37,500 - $49,999	USA	0	0	D	1	0	0	Replication
1	1	Male	32	Bachelors degree	$50,000 - $62,499	USA	0	0	B	0	1	0	left-digit effect
1	0	Male	35	High School Graduate	$12,500 - $24,999	USA	0	0	A	1	0	0	left-digit effect
1	0	Male	48	Bachelors degree	Less than $12,500	India	0	0	D	1	0	0	Replication
1	1	Male	35	Some college, no degree	$12,500 - $24,999	USA	1	1	D	0	0	1	Replication
1	1	Female	25	Graduate degree (Masters, Doctorate, etc.)	Less than $12,500	India	0	0	C	0	0	1	Replication
1	1	Female	33	Some college, no degree	Less than $12,500	USA	1	1	D	0	0	1	left-digit effect
1	1	Female	34	Graduate degree (Masters, Doctorate, etc.)	$25,000 - $37,499	India	0	0	C	0	0	1	left-digit effect
1	1	Male	29	Some college, no degree	$37,500 - $49,999	USA	0	0	B	0	1	0	Replication
1	0	Male	24	Bachelors degree	$25,000 - $37,499	USA	0	0	A	1	0	0	relative punishment cost
1	0	Male	31	Graduate degree (Masters, Doctorate, etc.)	$75,000 - $87,499	USA	0	0	C	1	0	0	relative punishment cost
1	0	Male	25	Bachelors degree	$37,500 - $49,999	USA	1	0	C	1	0	0	relative punishment cost
1	1	Female	46	High School Graduate	$25,000 - $37,499	USA	1	0	A	0	1	0	relative punishment cost
1	1	Male	28	Graduate degree (Masters, Doctorate, etc.)	$12,500 - $24,999	USA	0	0	B	0	1	0	left-digit effect
1	1	Female	33	Associates degree	$75,000 - $87,499	USA	0	0	A	0	1	0	left-digit effect
1	0	Male	21	Some college, no degree	$100,000 or More	USA	0	0	D	1	0	0	Replication
1	0	Female	24	Bachelors degree	$100,000 or More	USA	0	0	D	1	0	0	Replication
1	0	Male	42	Some college, no degree	$12,500 - $24,999	India	1	0	A	1	0	0	relative punishment cost
1	0	Male	49	Some college, no degree	$75,000 - $87,499	USA	0	0	C	1	0	0	relative punishment cost
1	0	Male	29	Graduate degree (Masters, Doctorate, etc.)	$25,000 - $37,499	USA	0	0	B	1	0	0	relative punishment cost
1	0	Female	24	Bachelors degree	Less than $12,500	India	0	0	D	1	0	0	left-digit effect
1	1	Male	23	High School Graduate	Less than $12,500	USA	0	0	B	0	1	0	relative punishment cost
1	0	Male	24	Graduate degree (Masters, Doctorate, etc.)	$37,500 - $49,999	USA	0	0	B	1	0	0	Replication
1	0	Male	41	Graduate degree (Masters, Doctorate, etc.)	$100,000 or More	USA	0	0	C	1	0	0	Replication
1	1	Male	33	Bachelors degree	$37,500 - $49,999	USA	0	0	A	0	1	0	relative punishment cost
1	1	Male	37	Some college, no degree	$25,000 - $37,499	USA	0	0	A	0	1	0	Replication
1	0	Female	24	High School Graduate	$25,000 - $37,499	USA	1	0	D	1	0	0	relative punishment cost
1	0	Female	25	Bachelors degree	$75,000 - $87,499	USA	0	0	C	1	0	0	Replication
1	1	Male	33	Bachelors degree	$75,000 - $87,499	USA	0	1	D	0	0	1	Replication
1	1	Male	23	Bachelors degree	$100,000 or More	USA	0	0	C	0	0	1	Replication
1	0	Female	20	Some college, no degree	$75,000 - $87,499	USA	0	0	C	1	0	0	left-digit effect
1	0	Male	20	Some college, no degree	$37,500 - $49,999	USA	0	0	A	1	0	0	relative punishment cost
1	1	Female	30	Bachelors degree	$87,500 - $99,999	USA	1	0	C	0	0	1	relative punishment cost
1	0	Female	48	Some college, no degree	$25,000 - $37,499	USA	0	0	B	1	0	0	left-digit effect
1	0	Male		Please select	$25,000 - $37,499	India	1	0	D	1	0	0	relative punishment cost
1	1	Female	27	Some college, no degree	$100,000 or More	USA	0	1	D	0	0	1	left-digit effect
1	0	Female	41	Associates degree	$12,500 - $24,999	India	0	0	B	1	0	0	relative punishment cost
1	0	Female	24	Some college, no degree	$12,500 - $24,999	USA	0	0	B	1	0	0	left-digit effect
1	0	Male	32	Bachelors degree	$75,000 - $87,499	India	0	0	A	1	0	0	Replication
1	0	Male	34	Please select	$25,000 - $37,499	USA	0	0	A	1	0	0	left-digit effect
1	1	Female	38	Graduate degree (Masters, Doctorate, etc.)	Less than $12,500	India	0	0	B	0	1	0	relative punishment cost
1	0	Male		Some college, no degree	Less than $12,500	USA	0	0	D	1	0	0	left-digit effect
1	1	Female	55	Associates degree	$25,000 - $37,499	USA	1	0	C	0	0	1	relative punishment cost
1	1	Male	21	Bachelors degree	$12,500 - $24,999	India	0	0	A	0	1	0	Replication
1	1	Male	37	Graduate degree (Masters, Doctorate, etc.)	$75,000 - $87,499	USA	1	1	D	0	0	1	Replication
1	1	Female	28	Bachelors degree	$100,000 or More	USA	1	0	C	0	0	1	left-digit effect
1	1	Male	24	Some college, no degree	$62,500 - $74,999	USA	0	1	D	0	0	1	Replication
1	1	Female	21	High School Graduate	$25,000 - $37,499	USA	0	0	C	0	0	1	left-digit effect
1	1	Female	31	Some college, no degree	$12,500 - $24,999	USA	1	0	C	0	0	1	relative punishment cost
1	1	Female	24	Bachelors degree	$100,000 or More	USA	0	0	A	0	1	0	Replication
1	1	Male	30	Graduate degree (Masters, Doctorate, etc.)	$12,500 - $24,999	USA	0	1	D	0	0	1	left-digit effect
1	1	Male	38	Bachelors degree	Less than $12,500	USA	0	0	B	0	1	0	Replication
1	0	Male	26	Some college, no degree	$12,500 - $24,999	USA	0	0	A	1	0	0	relative punishment cost
1	1	Male	26	Bachelors degree	$12,500 - $24,999	USA	0	0	A	0	1	0	left-digit effect
1	0	Female	24	Bachelors degree	$12,500 - $24,999	USA	0	0	B	1	0	0	Replication
1	0	Male	25	Bachelors degree	$50,000 - $62,499	USA	0	0	A	1	0	0	Replication
1	0	Male	28	High School Graduate	$75,000 - $87,499	USA	0	0	B	1	0	0	Replication
1	0	Female	42	Bachelors degree	Prefer not to disclose	India	0	0	D	1	0	0	Replication
1	1	Female	29	Associates degree	$37,500 - $49,999	USA	0	0	B	0	1	0	left-digit effect
1	0	Female	18	Some college, no degree	$12,500 - $24,999	USA	0	0	C	1	0	0	relative punishment cost
1	0	Male	28	Bachelors degree	$100,000 or More	USA	0	0	C	1	0	0	relative punishment cost
1	1	Male	23	Bachelors degree	$37,500 - $49,999	USA	1	0	C	0	0	1	relative punishment cost
1	1	Male	23	Bachelors degree	$12,500 - $24,999	India	0	0	B	0	1	0	Replication
1	0	Female	25	Bachelors degree	$50,000 - $62,499	USA	0	0	B	1	0	0	left-digit effect
1	0	Male	30	Bachelors degree	$75,000 - $87,499	USA	0	0	D	1	0	0	relative punishment cost
1	1	Female	25	High School Graduate	$37,500 - $49,999	USA	0	1	D	0	0	1	Replication
1	0	Male	21	Associates degree	$87,500 - $99,999	USA	0	0	B	1	0	0	left-digit effect
1	1	Male	42	Graduate degree (Masters, Doctorate, etc.)	$100,000 or More	USA	0	0	B	0	1	0	left-digit effect
1	0	Male	23	Some college, no degree	$62,500 - $74,999	USA	0	0	C	1	0	0	left-digit effect
1	0	Female	24	Some college, no degree	$12,500 - $24,999	USA	0	0	D	1	0	0	relative punishment cost
1	1	Female	32	Associates degree	$12,500 - $24,999	USA	1	0	C	0	0	1	relative punishment cost
1	1	Male	21	High School Graduate	$12,500 - $24,999	USA	0	1	D	0	0	1	Replication
1	1	Female	28	Bachelors degree	$25,000 - $37,499	USA	0	0	B	0	1	0	left-digit effect
1	1	Female	36	Graduate degree (Masters, Doctorate, etc.)	$100,000 or More	USA	0	0	A	0	1	0	relative punishment cost
1	0	Male	35	Bachelors degree	Less than $12,500	India	0	0	C	1	0	0	relative punishment cost
1	0	Female	30	Graduate degree (Masters, Doctorate, etc.)	$25,000 - $37,499	USA	0	0	B	1	0	0	left-digit effect
1	0	Female	28	Some college, no degree	$25,000 - $37,499	USA	0	0	D	1	0	0	Replication
1	0	Male	25	Graduate degree (Masters, Doctorate, etc.)	$25,000 - $37,499	India	0	0	C	1	0	0	Replication
1	0	Male	33	Bachelors degree	$37,500 - $49,999	USA	0	0	A	1	0	0	Replication
1	1	Male	28	Bachelors degree	$50,000 - $62,499	USA	0	0	C	0	0	1	relative punishment cost
1	1	Female	26	Some college, no degree	$25,000 - $37,499	USA	0	0	B	0	1	0	Replication
1	1	Male	54	Graduate degree (Masters, Doctorate, etc.)	$62,500 - $74,999	USA	1	0	C	0	0	1	relative punishment cost
1	0	Female	29	Graduate degree (Masters, Doctorate, etc.)	$37,500 - $49,999	USA	0	0	B	1	0	0	relative punishment cost
1	0	Male	31	Bachelors degree	$100,000 or More	USA	0	0	D	1	0	0	left-digit effect
1	0	Male	24	Associates degree	$12,500 - $24,999	USA	0	0	A	1	0	0	left-digit effect
1	1	Female	37	Some college, no degree	$87,500 - $99,999	USA	0	1	D	0	0	1	left-digit effect
1	0	Female	33	Bachelors degree	$50,000 - $62,499	USA	0	0	C	1	0	0	left-digit effect
1	0	Male	61	Graduate degree (Masters, Doctorate, etc.)	$87,500 - $99,999	USA	0	0	D	1	0	0	left-digit effect
1	0	Male	25	Bachelors degree	$12,500 - $24,999	India	0	0	D	1	0	0	relative punishment cost
1	0	Male	29	Graduate degree (Masters, Doctorate, etc.)	$75,000 - $87,499	USA	0	0	D	1	0	0	relative punishment cost
1	1	Male	26	Some college, no degree	Less than $12,500	USA	0	1	D	0	0	1	Replication
1	1	Male	30	Some college, no degree	$25,000 - $37,499	USA	1	1	D	0	0	1	relative punishment cost
1	0	Female	27	Some college, no degree	$12,500 - $24,999	USA	0	0	C	1	0	0	Replication
1	0	Male	23	Some college, no degree	$25,000 - $37,499	USA	0	0	D	1	0	0	left-digit effect
1	0	Male	27	Some college, no degree	$25,000 - $37,499	USA	0	0	D	1	0	0	Replication
1	1	Female	35	Bachelors degree	$25,000 - $37,499	USA	0	0	B	0	1	0	Replication
1	0	Male	38	Some college, no degree	$100,000 or More	USA	0	0	D	1	0	0	Replication
1	1	Female	53	Some college, no degree	$100,000 or More	USA	0	0	B	0	1	0	Replication
1	1	Female	24	Some college, no degree	$25,000 - $37,499	USA	1	0	C	0	0	1	left-digit effect
1	0	Female	35	Bachelors degree	$25,000 - $37,499	USA	0	0	A	1	0	0	Replication
1	1	Female	31	Bachelors degree	$37,500 - $49,999	USA	0	0	A	0	1	0	relative punishment cost
1	1	Female	23	Bachelors degree	$25,000 - $37,499	USA	0	0	A	0	1	0	left-digit effect
1	0	Male	41	Bachelors degree	$75,000 - $87,499	USA	0	0	C	1	0	0	Replication
1	1	Male	54	Graduate degree (Masters, Doctorate, etc.)	$50,000 - $62,499	USA	0	0	A	0	1	0	Replication
1	1	Male	20	Some college, no degree	$25,000 - $37,499	USA	0	0	B	0	1	0	left-digit effect
1	1	Male	26	Associates degree	$100,000 or More	USA	0	0	A	0	1	0	relative punishment cost
1	1	Male	18	Some college, no degree	$50,000 - $62,499	USA	0	0	C	0	0	1	relative punishment cost
1	0	Male	27	Associates degree	$25,000 - $37,499	USA	0	0	B	1	0	0	Replication
1	1	Female	26	Bachelors degree	Prefer not to disclose	India	1	1	D	0	0	1	Replication
1	1	Male	27	Bachelors degree	$50,000 - $62,499	USA	0	0	B	0	1	0	left-digit effect
1	0	Female	56	Graduate degree (Masters, Doctorate, etc.)	$37,500 - $49,999	USA	0	0	B	1	0	0	relative punishment cost
1	1	Male	32	Some college, no degree	$25,000 - $37,499	USA	1	1	D	0	0	1	Replication
1	1	Male	35	Graduate degree (Masters, Doctorate, etc.)	$100,000 or More	USA	0	0	B	0	1	0	Replication
1	1	Male	24	Bachelors degree	$50,000 - $62,499	USA	0	1	D	0	0	1	Replication
1	1	Female	44	Bachelors degree	$75,000 - $87,499	USA	1	1	D	0	0	1	left-digit effect
1	0	Female	27	Associates degree	$62,500 - $74,999	USA	0	0	A	1	0	0	Replication
1	1	Female	36	Bachelors degree	$62,500 - $74,999	USA	1	1	D	0	0	1	Replication
1	0	Female	27	Bachelors degree	$62,500 - $74,999	USA	0	0	A	1	0	0	Replication
1	0	Female	23	Bachelors degree	$50,000 - $62,499	USA	0	0	A	1	0	0	Replication
1	1	Male	19	Some college, no degree	Less than $12,500	USA	1	0	C	0	0	1	left-digit effect
1	1	Female	37	Some college, no degree	$37,500 - $49,999	USA	1	1	D	0	0	1	Replication
1	0	Female	60	Bachelors degree	$12,500 - $24,999	USA	0	0	A	1	0	0	left-digit effect
1	0	Female	25	Some college, no degree	$50,000 - $62,499	USA	0	0	C	1	0	0	left-digit effect
1	1	Male	22	Bachelors degree	$25,000 - $37,499	USA	0	1	D	0	0	1	relative punishment cost
1	0	Male	26	Bachelors degree	Less than $12,500	India	0	0	A	1	0	0	relative punishment cost
1	1	Male	41	Bachelors degree	$37,500 - $49,999	USA	0	0	B	0	1	0	relative punishment cost
1	0	Male	32	High School Graduate	Prefer not to disclose	USA	0	0	B	1	0	0	Replication
1	0	Female	26	Bachelors degree	$75,000 - $87,499	USA	0	0	A	1	0	0	left-digit effect
1	0	Male	49	Bachelors degree	Less than $12,500	India	0	0	B	1	0	0	relative punishment cost
1	1	Female	56	Bachelors degree	$100,000 or More	USA	0	0	C	0	0	1	Replication
1	1	Female	23	Some college, no degree	$12,500 - $24,999	USA	0	0	C	0	0	1	relative punishment cost
1	0	Female	33	High School Graduate	Less than $12,500	USA	0	0	C	1	0	0	Replication
1	1	Male	26	Some college, no degree	$100,000 or More	USA	0	0	A	0	1	0	left-digit effect
1	1	Male	32	Some college, no degree	$25,000 - $37,499	USA	0	0	C	0	0	1	Replication
1	1	Female	22	Bachelors degree	$25,000 - $37,499	USA	0	1	D	0	0	1	relative punishment cost
1	0	Female	37	Associates degree	$37,500 - $49,999	USA	0	0	B	1	0	0	relative punishment cost
1	1	Male	60	Some college, no degree	$12,500 - $24,999	USA	0	0	C	0	0	1	relative punishment cost
1	0	Female	28	Some college, no degree	Prefer not to disclose	USA	0	0	B	1	0	0	Replication
1	0	Male	35	Some college, no degree	Less than $12,500	USA	0	0	B	1	0	0	Replication
1	0	Male	31	Bachelors degree	$100,000 or More	USA	0	0	C	1	0	0	relative punishment cost
1	0	Female	24	Bachelors degree	$25,000 - $37,499	USA	0	0	C	1	0	0	left-digit effect
1	1	Female	44	Graduate degree (Masters, Doctorate, etc.)	$25,000 - $37,499	USA	0	0	A	0	1	0	Replication
1	0	Female	23	Some college, no degree	$12,500 - $24,999	USA	0	0	D	1	0	0	relative punishment cost
1	0	Female	26	Associates degree	$12,500 - $24,999	USA	0	0	A	1	0	0	Replication
1	1	Male	37	High School Graduate	$25,000 - $37,499	USA	0	0	B	0	1	0	left-digit effect
1	1	Male	32	Graduate degree (Masters, Doctorate, etc.)	$12,500 - $24,999	India	1	0	C	0	0	1	Replication
1	1	Female	33	Some college, no degree	$25,000 - $37,499	USA	1	0	C	0	0	1	Replication
1	1	Female	33	Graduate degree (Masters, Doctorate, etc.)	Less than $12,500	USA	0	0	C	0	0	1	Replication
1	0	Male	32	Bachelors degree	$50,000 - $62,499	USA	0	0	B	1	0	0	left-digit effect
1	0	Female	53	High School Graduate	$12,500 - $24,999	USA	0	0	B	1	0	0	left-digit effect
1	0	Female	51	Bachelors degree	$100,000 or More	USA	0	0	D	1	0	0	left-digit effect
1	0	Male	47	High School Graduate	$37,500 - $49,999	USA	0	0	B	1	0	0	relative punishment cost
1	0	Male	31	Bachelors degree	$12,500 - $24,999	USA	0	0	A	1	0	0	Replication
1	0	Male	29	Bachelors degree	Less than $12,500	India	0	0	C	1	0	0	left-digit effect
1	1	Female	32	Bachelors degree	$62,500 - $74,999	USA	0	0	C	0	0	1	left-digit effect
1	1	Male	22	Bachelors degree	$37,500 - $49,999	USA	0	1	D	0	0	1	left-digit effect
1	1	Male	28	Bachelors degree	$25,000 - $37,499	USA	0	1	D	0	0	1	relative punishment cost
1	0	Male	32	High School Graduate	$50,000 - $62,499	USA	0	0	D	1	0	0	left-digit effect
1	0	Male	27	Bachelors degree	$12,500 - $24,999	India	0	0	C	1	0	0	Replication
1	0	Male	24	Graduate degree (Masters, Doctorate, etc.)	$25,000 - $37,499	India	0	0	D	1	0	0	Replication
1	0	Female	31	Some college, no degree	$25,000 - $37,499	USA	0	0	A	1	0	0	relative punishment cost
1	1	Male	28	Associates degree	$12,500 - $24,999	USA	0	0	A	0	1	0	relative punishment cost
1	0	Male	32	Bachelors degree	$62,500 - $74,999	USA	0	0	C	1	0	0	relative punishment cost
1	0	Male	32	Bachelors degree	$25,000 - $37,499	USA	0	0	D	1	0	0	Replication
1	0	Male	37	Graduate degree (Masters, Doctorate, etc.)	Less than $12,500	India	0	0	D	1	0	0	relative punishment cost
1	1	Male	21	High School Graduate	$12,500 - $24,999	USA	1	0	C	0	0	1	relative punishment cost
1	1	Male	28	Some college, no degree	$25,000 - $37,499	USA	0	1	D	0	0	1	left-digit effect
1	0	Male	22	Bachelors degree	Less than $12,500	India	0	0	B	1	0	0	relative punishment cost
1	0	Female	20	Some college, no degree	$100,000 or More	USA	0	0	B	1	0	0	left-digit effect
1	0	Male	28	High School Graduate	$100,000 or More	USA	0	0	D	1	0	0	left-digit effect
1	0	Male	22	High School Graduate	Less than $12,500	USA	0	0	B	1	0	0	Replication
1	1	Male	39	Associates degree	$50,000 - $62,499	USA	0	0	C	0	0	1	relative punishment cost
1	0	Male	28	Associates degree	$12,500 - $24,999	USA	0	0	B	1	0	0	relative punishment cost
1	1	Male	40	Some college, no degree	$62,500 - $74,999	USA	0	0	B	0	1	0	relative punishment cost
1	0	Male		Prefer not to disclose	Prefer not to disclose	India	0	0	A	1	0	0	Replication
1	1	Male	25	Graduate degree (Masters, Doctorate, etc.)	Prefer not to disclose	USA	0	0	B	0	1	0	left-digit effect
1	0	Male	46	Bachelors degree	$50,000 - $62,499	USA	0	0	C	1	0	0	relative punishment cost
1	1	Male	50	Graduate degree (Masters, Doctorate, etc.)	$50,000 - $62,499	USA	0	0	C	0	0	1	Replication
1	0	Male	23	Associates degree	$62,500 - $74,999	USA	0	0	A	1	0	0	Replication
1	0	Male	30	Graduate degree (Masters, Doctorate, etc.)	Less than $12,500	USA	0	0	B	1	0	0	left-digit effect
1	0	Female	51	Graduate degree (Masters, Doctorate, etc.)	$75,000 - $87,499	USA	0	0	B	1	0	0	relative punishment cost
1	0	Female	18	Some college, no degree	$75,000 - $87,499	USA	0	0	A	1	0	0	left-digit effect
1	0	Male	44	Some college, no degree	$100,000 or More	USA	0	0	D	1	0	0	left-digit effect
1	1	Male	30	Bachelors degree	$50,000 - $62,499	USA	0	1	D	0	0	1	left-digit effect
1	0	Male	23	Some college, no degree	Less than $12,500	USA	0	0	B	1	0	0	Replication
1	0	Female	49	Some college, no degree	$62,500 - $74,999	USA	0	0	A	1	0	0	Replication
1	0	Male	29	Bachelors degree	$25,000 - $37,499	USA	0	0	A	1	0	0	relative punishment cost
1	1	Female	29	Graduate degree (Masters, Doctorate, etc.)	Less than $12,500	India	0	0	B	0	1	0	left-digit effect
1	1	Female	40	Bachelors degree	$12,500 - $24,999	India	0	0	B	0	1	0	Replication
1	0	Male	41	Bachelors degree	$12,500 - $24,999	USA	0	0	A	1	0	0	left-digit effect
1	1	Male	27	Some college, no degree	$87,500 - $99,999	USA	0	0	B	0	1	0	relative punishment cost
1	1	Male	33	Please select	$12,500 - $24,999	USA	0	0	C	0	0	1	Replication
1	1	Male	26	High School Graduate	$12,500 - $24,999	USA	1	1	D	0	0	1	Replication
1	1	Female	30	Bachelors degree		USA	0	0	A	0	1	0	Replication
1	1	Male	40	Bachelors degree	Less than $12,500	India	0	0	B	0	1	0	Replication
1	1	Female	29	Graduate degree (Masters, Doctorate, etc.)	$37,500 - $49,999	India	0	0	A	0	1	0	left-digit effect
1	0	Male	22	Bachelors degree	$25,000 - $37,499	USA	0	0	A	1	0	0	left-digit effect
1	0	Male	28	Bachelors degree	$87,500 - $99,999	USA	0	0	D	1	0	0	Replication
1	1	Male	33	Bachelors degree	$62,500 - $74,999	USA	0	0	B	0	1	0	left-digit effect
1	0	Female	20	Some college, no degree	Prefer not to disclose	USA	0	0	D	1	0	0	left-digit effect
1	1	Male	28	Bachelors degree	$50,000 - $62,499	USA	0	0	A	0	1	0	relative punishment cost
1	1	Female	33	High School Graduate	$25,000 - $37,499	USA	0	0	B	0	1	0	Replication
1	1	Female	56	Associates degree	$37,500 - $49,999	USA	0	0	B	0	1	0	Replication
1	0	Male	29	Bachelors degree	$62,500 - $74,999	USA	0	0	C	1	0	0	Replication
1	0	Male	45	Bachelors degree	$100,000 or More	USA	0	0	B	1	0	0	relative punishment cost
1	1	Male	29	Associates degree	$25,000 - $37,499	USA	0	0	B	0	1	0	relative punishment cost
1	1	Male	28	Bachelors degree	$87,500 - $99,999	USA	0	0	B	0	1	0	left-digit effect
1	1	Male	37	Some college, no degree	$25,000 - $37,499	USA	0	0	A	0	1	0	relative punishment cost
1	0	Male	30	Bachelors degree	$37,500 - $49,999	USA	0	0	C	1	0	0	relative punishment cost
1	1	Male	26	Some college, no degree	$100,000 or More	USA	0	0	C	0	0	1	Replication
1	1	Male	41	Bachelors degree	$37,500 - $49,999	USA	0	0	A	0	1	0	Replication
1	0	Male	20	Some college, no degree	Prefer not to disclose	USA	0	0	A	1	0	0	left-digit effect
1	0	Female	57	Associates degree	$50,000 - $62,499	USA	0	0	C	1	0	0	relative punishment cost
1	0	Male		High School Graduate	$50,000 - $62,499	USA	0	0	C	1	0	0	left-digit effect
1	0	Female	41	Bachelors degree	$12,500 - $24,999	India	0	0	A	1	0	0	Replication
1	0	Male	35	Some college, no degree	$12,500 - $24,999	USA	0	0	D	1	0	0	relative punishment cost
1	1	Male	35	Bachelors degree	$62,500 - $74,999	USA	0	0	B	0	1	0	left-digit effect
1	0	Male	27	Some college, no degree	Less than $12,500	USA	0	0	C	1	0	0	left-digit effect
1	1	Male	24	Some college, no degree	Less than $12,500	India	0	0	B	0	1	0	Replication
1	0	Male	20	Some college, no degree	$37,500 - $49,999	USA	0	0	A	1	0	0	Replication
1	0	Male	24	Bachelors degree	Less than $12,500	India	0	0	C	1	0	0	left-digit effect
1	1	Male	19	Some college, no degree	$25,000 - $37,499	USA	0	0	C	0	0	1	relative punishment cost
1	1	Female	48	Associates degree	$12,500 - $24,999	USA	0	0	C	0	0	1	left-digit effect
1	1	Male	28	Graduate degree (Masters, Doctorate, etc.)	$87,500 - $99,999	USA	0	0	A	0	1	0	relative punishment cost
1	1	Female	38	Graduate degree (Masters, Doctorate, etc.)	$100,000 or More	USA	0	1	D	0	0	1	left-digit effect
1	0	Male	32	Bachelors degree	$50,000 - $62,499	USA	0	0	A	1	0	0	left-digit effect
1	1	Female	22	Associates degree	$12,500 - $24,999	USA	0	0	C	0	0	1	relative punishment cost
1	1	Male	22	Bachelors degree	Prefer not to disclose	USA	0	0	B	0	1	0	left-digit effect
1	0	Female	34	Bachelors degree	Less than $12,500	India	0	0	A	1	0	0	left-digit effect
1	1	Male	27	Bachelors degree	$37,500 - $49,999	USA	0	0	A	0	1	0	relative punishment cost
1	0	Female	23	Some college, no degree	$12,500 - $24,999	USA	0	0	B	1	0	0	left-digit effect
1	0	Female	33	Bachelors degree	$100,000 or More	USA	0	0	B	1	0	0	Replication
1	1	Male	51	Bachelors degree	$37,500 - $49,999	USA	0	0	A	0	1	0	relative punishment cost
1	1	Male	35	Graduate degree (Masters, Doctorate, etc.)	$100,000 or More	USA	0	1	D	0	0	1	Replication
1	0	Female	23	Bachelors degree	$12,500 - $24,999	USA	0	0	B	1	0	0	Replication
1	0	Female	40	Bachelors degree	$100,000 or More	USA	0	0	C	1	0	0	left-digit effect
1	1	Male		Graduate degree (Masters, Doctorate, etc.)	Less than $12,500	USA	1	0	C	0	0	1	left-digit effect
1	0	Male	49	Bachelors degree	Less than $12,500	India	0	0	B	1	0	0	relative punishment cost
1	1	Male	33	Bachelors degree	$50,000 - $62,499	USA	0	0	A	0	1	0	relative punishment cost
1	0	Female	42	High School Graduate	$50,000 - $62,499	USA	0	0	D	1	0	0	left-digit effect
1	0	Male	23	Bachelors degree	$12,500 - $24,999	USA	0	0	D	1	0	0	relative punishment cost
1	0	Male	30	High School Graduate	Less than $12,500	USA	0	0	D	1	0	0	left-digit effect
1	1	Male	36	Bachelors degree	$37,500 - $49,999	USA	1	0	A	0	1	0	left-digit effect
1	1	Male	21	Some college, no degree	Less than $12,500	USA	0	0	B	0	1	0	relative punishment cost
1	0	Male	22	High School Graduate	$50,000 - $62,499	USA	0	0	C	1	0	0	left-digit effect
1	0	Female	38	Associates degree	$37,500 - $49,999	USA	0	0	C	1	0	0	Replication
1	1	Male	18	High School Graduate	Prefer not to disclose	USA	0	1	D	0	0	1	left-digit effect
1	0	Female	34	Associates degree	$37,500 - $49,999	India	1	0	C	1	0	0	Replication
1	0	Female	37	Bachelors degree	$62,500 - $74,999	USA	0	0	A	1	0	0	left-digit effect
1	0	Male	35	High School Graduate	$25,000 - $37,499	USA	1	0	A	1	0	0	left-digit effect
1	1	Male	33	High School Graduate	$50,000 - $62,499	USA	0	0	C	0	0	1	left-digit effect
1	0	Male	55	Some college, no degree	$37,500 - $49,999	USA	0	0	C	1	0	0	relative punishment cost
1	1	Male	22	Bachelors degree	Less than $12,500	India	0	0	A	0	1	0	Replication
1	0	Female	30	Bachelors degree	$75,000 - $87,499	USA	0	0	D	1	0	0	Replication
1	0	Male	32	Bachelors degree	$25,000 - $37,499	USA	0	0	C	1	0	0	Replication
1	0	Male	62	Some college, no degree	Less than $12,500	USA	0	0	C	1	0	0	Replication
1	0	Female	26	Associates degree	$75,000 - $87,499	USA	0	0	A	1	0	0	left-digit effect
1	0	Female	25	Bachelors degree	$37,500 - $49,999	USA	0	0	A	1	0	0	relative punishment cost
1	1	Male	40	Bachelors degree	$87,500 - $99,999	USA	0	0	C	0	0	1	relative punishment cost
1	0	Female	24	High School Graduate	$25,000 - $37,499	USA	0	0	A	1	0	0	left-digit effect
1	1	Male	28	Graduate degree (Masters, Doctorate, etc.)	$50,000 - $62,499	USA	0	0	A	0	1	0	Replication
1	1	Male	48	Bachelors degree	$62,500 - $74,999	USA	0	1	D	0	0	1	Replication
1	0	Female	21	Some High School	$37,500 - $49,999	USA	0	0	D	1	0	0	relative punishment cost
1	0	Female	28	Some college, no degree	Less than $12,500	USA	0	0	B	1	0	0	relative punishment cost
1	1	Male	24	High School Graduate	$12,500 - $24,999	USA	0	0	C	0	0	1	relative punishment cost
1	1	Male	35	Bachelors degree	$12,500 - $24,999	USA	0	0	B	0	1	0	relative punishment cost
1	0	Male	25	Bachelors degree	$50,000 - $62,499	USA	0	0	C	1	0	0	left-digit effect
1	0	Female	24	Graduate degree (Masters, Doctorate, etc.)	Less than $12,500	USA	0	0	C	1	0	0	relative punishment cost
1	0	Male	25	High School Graduate	$12,500 - $24,999	USA	0	0	B	1	0	0	left-digit effect
1	0	Male	39	Some college, no degree	$12,500 - $24,999	USA	0	0	C	1	0	0	left-digit effect
1	0	Male	29	High School Graduate	$50,000 - $62,499	USA	0	0	A	1	0	0	relative punishment cost
1	0	Male	33	Bachelors degree	$12,500 - $24,999	USA	0	0	D	1	0	0	Replication
1	1	Male	23	Some college, no degree	$87,500 - $99,999	USA	0	0	C	0	0	1	Replication
1	1	Male	32	Bachelors degree	Less than $12,500	India	0	1	D	0	0	1	left-digit effect
1	1	Male	27	Graduate degree (Masters, Doctorate, etc.)	$12,500 - $24,999	India	1	1	D	0	0	1	relative punishment cost
1	1	Female	29	Bachelors degree	$12,500 - $24,999	USA	0	0	C	0	0	1	Replication
1	0	Male		Graduate degree (Masters, Doctorate, etc.)	Less than $12,500	India	0	0	B	1	0	0	Replication
1	1	Male	44	Graduate degree (Masters, Doctorate, etc.)	$87,500 - $99,999	USA	0	1	D	0	0	1	relative punishment cost
1	1	Female	32	High School Graduate	$87,500 - $99,999	USA	0	0	B	0	1	0	left-digit effect
1	0	Male	38	Bachelors degree	$100,000 or More	USA	0	0	A	1	0	0	relative punishment cost
1	0	Male	38	High School Graduate	Less than $12,500	India	0	0	C	1	0	0	left-digit effect
1	1	Female	22	Some college, no degree	$12,500 - $24,999	USA	1	1	D	0	0	1	left-digit effect
1	1	Male	27	Bachelors degree	$25,000 - $37,499	USA	0	0	A	0	1	0	left-digit effect
1	0	Male	25	Bachelors degree	$25,000 - $37,499	USA	0	0	A	1	0	0	left-digit effect
1	0	Female	25	Bachelors degree	Less than $12,500	India	0	0	D	1	0	0	left-digit effect
1	0	Female	19	Some college, no degree	$12,500 - $24,999	USA	0	0	D	1	0	0	left-digit effect
1	0	Female	55	High School Graduate	$25,000 - $37,499	USA	0	0	A	1	0	0	Replication
1	0	Male	30	Bachelors degree	Less than $12,500	USA	0	0	A	1	0	0	left-digit effect
1	0	Male	39	Some college, no degree	Prefer not to disclose	USA	0	0	A	1	0	0	Replication
1	0	Male	32	Bachelors degree	$25,000 - $37,499	India	0	0	D	1	0	0	left-digit effect
1	0	Male	32	Some college, no degree	$62,500 - $74,999	USA	0	0	C	1	0	0	relative punishment cost
1	0	Male	19	Some High School	$12,500 - $24,999	USA	0	0	A	1	0	0	Replication
1	0	Male	33	Bachelors degree	$37,500 - $49,999	India	0	0	A	1	0	0	left-digit effect
1	1	Female	19	Some college, no degree	Less than $12,500	USA	0	0	B	0	1	0	Replication
1	0	Male	24	High School Graduate	$12,500 - $24,999	USA	0	0	C	1	0	0	Replication
1	0	Female	23	Associates degree	$37,500 - $49,999	USA	0	0	A	1	0	0	relative punishment cost
1	0	Female	46	Bachelors degree	$100,000 or More	USA	0	0	B	1	0	0	Replication
1	1	Male	19	Some college, no degree	$50,000 - $62,499	USA	1	0	C	0	0	1	left-digit effect
1	1	Male	47	Bachelors degree	$25,000 - $37,499	USA	0	1	D	0	0	1	left-digit effect
1	1	Female	25	Bachelors degree	$50,000 - $62,499	USA	0	0	B	0	1	0	left-digit effect
1	0	Male	40	Some college, no degree	$12,500 - $24,999	USA	0	0	B	1	0	0	Replication
1	1	Male	22	Some college, no degree	$12,500 - $24,999	USA	0	0	A	0	1	0	left-digit effect
1	1	Male	29	High School Graduate	$25,000 - $37,499	USA	0	0	B	0	1	0	Replication
1	1	Female	46	Bachelors degree	$100,000 or More	USA	0	0	A	0	1	0	relative punishment cost
1	1	Male	34	Associates degree	$25,000 - $37,499	USA	0	0	C	0	0	1	Replication
1	0	Male	36	Bachelors degree	$50,000 - $62,499	USA	0	0	D	1	0	0	relative punishment cost
1	1	Male	30	Graduate degree (Masters, Doctorate, etc.)	$12,500 - $24,999	India	0	0	B	0	1	0	left-digit effect
1	0	Male	25	Some college, no degree	$100,000 or More	USA	0	0	D	1	0	0	Replication
1	0	Male	46	Some college, no degree	$25,000 - $37,499	USA	0	0	D	1	0	0	left-digit effect
1	1	Male	18	Some college, no degree	$100,000 or More	USA	0	0	B	0	1	0	Replication
1	0	Male	30	Graduate degree (Masters, Doctorate, etc.)	$50,000 - $62,499	USA	0	0	A	1	0	0	Replication
1	1	Female	22	Bachelors degree	$12,500 - $24,999	India	0	0	A	0	1	0	left-digit effect
1	1	Female	28	High School Graduate	$62,500 - $74,999	USA	1	0	C	0	0	1	relative punishment cost
1	1	Male	55	Some college, no degree	$12,500 - $24,999	USA	0	0	A	0	1	0	left-digit effect
1	0	Female	35	Bachelors degree	$62,500 - $74,999	USA	0	0	B	1	0	0	Replication
1	1	Female	26	Some college, no degree	$12,500 - $24,999	USA	1	1	D	0	0	1	left-digit effect
1	1	Female	27	Bachelors degree		USA	0	0	A	0	1	0	left-digit effect
1	1	Male	36	Bachelors degree	$12,500 - $24,999	India	0	0	A	0	1	0	left-digit effect
1	1	Male	28	Some college, no degree	$25,000 - $37,499	USA	0	0	A	0	1	0	left-digit effect
1	0	Male	30	Graduate degree (Masters, Doctorate, etc.)	$100,000 or More	USA	0	0	C	1	0	0	relative punishment cost
1	1	Male	22	Please select	$50,000 - $62,499	USA	0	0	C	0	0	1	relative punishment cost
1	0	Male	24	Bachelors degree	$12,500 - $24,999	USA	0	0	B	1	0	0	Replication
1	0	Male	31	Bachelors degree	$50,000 - $62,499	USA	0	0	D	1	0	0	relative punishment cost
1	0	Female	32	Graduate degree (Masters, Doctorate, etc.)	$50,000 - $62,499	USA	0	0	D	1	0	0	Replication
1	1	Male	22	Bachelors degree	$12,500 - $24,999	India	1	0	A	0	1	0	left-digit effect
1	1	Male	39	Bachelors degree	Less than $12,500	India	1	0	C	0	0	1	relative punishment cost
1	1	Male	25	Bachelors degree	$25,000 - $37,499	USA	0	1	D	0	0	1	Replication
1	0	Female	42	Bachelors degree	$100,000 or More	USA	0	0	C	1	0	0	Replication
1	0	Female	21	Some college, no degree	Prefer not to disclose	USA	0	0	A	1	0	0	relative punishment cost
1	0	Female	20	Some college, no degree	$25,000 - $37,499	USA	0	0	D	1	0	0	relative punishment cost
1	0	Female	31	High School Graduate	$12,500 - $24,999	USA	0	0	C	1	0	0	Replication
1	0	Female	38	Bachelors degree	$50,000 - $62,499	USA	0	0	B	1	0	0	Replication
1	1	Female	30	Graduate degree (Masters, Doctorate, etc.)	Less than $12,500	USA	0	1	D	0	0	1	Replication
1	1	Female	28	Bachelors degree	$25,000 - $37,499	USA	0	0	A	0	1	0	left-digit effect
1	0	Male	31	Bachelors degree	Less than $12,500	India	0	0	C	1	0	0	Replication
1	0	Male	35	Bachelors degree	$12,500 - $24,999	India	0	0	C	1	0	0	Replication
1	1	Male	25	Bachelors degree	$62,500 - $74,999	USA	0	1	D	0	0	1	Replication
1	1	Male	27	Bachelors degree	$12,500 - $24,999	USA	0	0	C	0	0	1	Replication
1	0	Female	22	Bachelors degree	$12,500 - $24,999	USA	0	0	B	1	0	0	relative punishment cost
1	1	Male	44	Bachelors degree	$25,000 - $37,499	USA	1	1	D	0	0	1	relative punishment cost
1	0	Male	34	Graduate degree (Masters, Doctorate, etc.)	$87,500 - $99,999	USA	0	0	D	1	0	0	Replication
1	0	Female	25	Bachelors degree	$25,000 - $37,499	USA	0	0	A	1	0	0	relative punishment cost
1	0	Male	26	Associates degree	$50,000 - $62,499	USA	0	0	C	1	0	0	left-digit effect
1	0	Female	35	Some college, no degree	$25,000 - $37,499	USA	0	0	D	1	0	0	left-digit effect
1	1	Male	18	Some college, no degree	Prefer not to disclose	USA	1	0	B	0	1	0	left-digit effect
1	0	Male	24	High School Graduate	$37,500 - $49,999	USA	0	0	B	1	0	0	relative punishment cost
1	1	Male	35	Associates degree	$50,000 - $62,499	USA	0	0	B	0	1	0	Replication
1	1	Female	32	Associates degree	$25,000 - $37,499	USA	0	0	B	0	1	0	relative punishment cost
1	1	Female	48	Bachelors degree	$25,000 - $37,499	USA	0	1	D	0	0	1	relative punishment cost
1	1	Male	26	Bachelors degree	$100,000 or More	USA	0	0	A	0	1	0	left-digit effect
1	0	Male	22	Some college, no degree	Prefer not to disclose	USA	0	0	A	1	0	0	relative punishment cost
1	0	Male	27	Bachelors degree	$100,000 or More	USA	0	0	A	1	0	0	Replication
1	0	Male	26	Associates degree	$25,000 - $37,499	USA	0	0	D	1	0	0	Replication
1	0	Female	25	Bachelors degree	$25,000 - $37,499	USA	0	0	C	1	0	0	relative punishment cost
1	1	Male	21	Some college, no degree	$37,500 - $49,999	USA	0	1	D	0	0	1	relative punishment cost
1	0	Male	22	High School Graduate	$62,500 - $74,999	USA	0	0	D	1	0	0	relative punishment cost
1	0	Female	18	Some college, no degree	$100,000 or More	USA	0	0	C	1	0	0	left-digit effect
1	0	Male	26	Graduate degree (Masters, Doctorate, etc.)	$50,000 - $62,499	USA	0	0	C	1	0	0	left-digit effect
1	0	Male	62	Graduate degree (Masters, Doctorate, etc.)	$62,500 - $74,999	USA	0	0	C	1	0	0	Replication
1	1	Male	25	Bachelors degree	$12,500 - $24,999	USA	0	0	A	0	1	0	left-digit effect
1	1	Male	38	High School Graduate	Less than $12,500	USA	0	0	B	0	1	0	relative punishment cost
1	1	Male	34	Some college, no degree	Less than $12,500	USA	0	0	C	0	0	1	left-digit effect
1	1	Female	31	Some college, no degree	$25,000 - $37,499	USA	0	0	C	0	0	1	relative punishment cost
1	0	Female	49	Some college, no degree	$62,500 - $74,999	USA	0	0	A	1	0	0	left-digit effect
1	0	Female	24	Associates degree	$50,000 - $62,499	USA	0	0	B	1	0	0	relative punishment cost
1	0	Female	30	Associates degree	$87,500 - $99,999	USA	0	0	D	1	0	0	Replication
1	0	Female	32	Bachelors degree	$37,500 - $49,999	USA	0	0	D	1	0	0	Replication
1	1	Female	21	Some college, no degree	$25,000 - $37,499	USA	0	0	A	0	1	0	Replication
1	1	Male	32	High School Graduate	$25,000 - $37,499	USA	0	0	C	0	0	1	left-digit effect
1	0	Female	26	Associates degree	Less than $12,500	USA	0	0	C	1	0	0	Replication
1	0	Male	31	Some college, no degree	$12,500 - $24,999	USA	0	0	C	1	0	0	left-digit effect
1	1	Female	21	Some college, no degree	$37,500 - $49,999	USA	0	0	C	0	0	1	Replication
1	0	Female	37	Some college, no degree	$100,000 or More	USA	0	0	D	1	0	0	Replication
1	0	Male	19	Some college, no degree	$37,500 - $49,999	USA	0	0	C	1	0	0	left-digit effect
1	1	Female	37	Bachelors degree	$12,500 - $24,999	USA	0	1	D	0	0	1	relative punishment cost
1	0	Male	27	Some college, no degree	$12,500 - $24,999	USA	0	0	B	1	0	0	Replication
1	0	Male	42	Some college, no degree	$25,000 - $37,499	USA	0	0	D	1	0	0	left-digit effect
1	0	Male	29	High School Graduate	$12,500 - $24,999	USA	0	0	D	1	0	0	left-digit effect
1	1	Female	40	High School Graduate	$12,500 - $24,999	USA	0	0	B	0	1	0	left-digit effect
1	1	Male	21	Some college, no degree	$100,000 or More	USA	0	0	A	0	1	0	Replication
1	1	Female	23	Bachelors degree	$75,000 - $87,499	USA	0	0	B	0	1	0	left-digit effect
1	0	Male	23	Some college, no degree	$12,500 - $24,999	USA	0	0	A	1	0	0	left-digit effect
1	1	Female	37	Bachelors degree	$87,500 - $99,999	USA	0	0	B	0	1	0	left-digit effect
1	0	Female	33	Bachelors degree	$100,000 or More	USA	0	0	B	1	0	0	left-digit effect
1	1	Female	27	High School Graduate	$12,500 - $24,999	USA	0	0	A	0	1	0	left-digit effect
1	0	Male	24	Bachelors degree	$25,000 - $37,499	USA	0	0	B	1	0	0	left-digit effect
1	1	Male	28	Bachelors degree	$12,500 - $24,999	USA	0	0	A	0	1	0	relative punishment cost
1	1	Female	32	Some college, no degree	$25,000 - $37,499	USA	1	1	D	0	0	1	left-digit effect
1	1	Male	23	Some college, no degree	$12,500 - $24,999	USA	0	0	A	0	1	0	relative punishment cost
1	1	Female	28	Please select	$25,000 - $37,499	USA	0	0	C	0	0	1	left-digit effect
1	1	Female	30	Associates degree	$50,000 - $62,499	USA	1	0	B	0	1	0	Replication
1	1	Female	28	Some college, no degree	$25,000 - $37,499	USA	1	0	B	0	1	0	Replication
1	1	Male	47	Bachelors degree	$25,000 - $37,499	India	0	1	D	0	0	1	relative punishment cost
1	1	Male	27	Some college, no degree	$25,000 - $37,499	USA	0	1	D	0	0	1	Replication
1	1	Female	21	Some college, no degree	$100,000 or More	USA	0	0	B	0	1	0	relative punishment cost
1	1	Male	22	Some college, no degree	$12,500 - $24,999	USA	0	1	D	0	0	1	Replication
1	1	Male	27	Bachelors degree	$62,500 - $74,999	USA	0	0	B	0	1	0	Replication
1	1	Male	25	Bachelors degree	$37,500 - $49,999	USA	0	0	A	0	1	0	left-digit effect
1	0	Male	31	Graduate degree (Masters, Doctorate, etc.)	$50,000 - $62,499	India	0	0	A	1	0	0	left-digit effect
1	1	Male	25	Bachelors degree	$25,000 - $37,499	USA	0	1	D	0	0	1	Replication
1	1	Female	24	High School Graduate	$37,500 - $49,999	USA	0	1	D	0	0	1	left-digit effect
1	0	Male	20	High School Graduate	$12,500 - $24,999	USA	0	0	A	1	0	0	left-digit effect
1	1	Male	29	Bachelors degree	$25,000 - $37,499	USA	1	0	B	0	1	0	left-digit effect
1	1	Female	32	Graduate degree (Masters, Doctorate, etc.)	Less than $12,500	India	1	1	D	0	0	1	relative punishment cost
1	0	Male	35	Bachelors degree	Less than $12,500	India	0	0	B	1	0	0	relative punishment cost
1	0	Female	29	Bachelors degree	$50,000 - $62,499	USA	0	0	C	1	0	0	Replication
1	1	Female	56	Some college, no degree	$12,500 - $24,999	USA	0	0	C	0	0	1	Replication
1	1	Male	25	Graduate degree (Masters, Doctorate, etc.)	$50,000 - $62,499	USA	0	0	B	0	1	0	Replication
1	1	Female	23	Bachelors degree	$62,500 - $74,999	USA	0	0	B	0	1	0	Replication
1	1	Female	50	Graduate degree (Masters, Doctorate, etc.)	$12,500 - $24,999	India	1	0	C	0	0	1	Replication
1	0	Male	31	Bachelors degree	$12,500 - $24,999	India	0	0	C	1	0	0	left-digit effect
1	0	Female	31	Some college, no degree	Less than $12,500	USA	0	0	B	1	0	0	relative punishment cost
1	1	Female	30	Bachelors degree	$37,500 - $49,999	USA	0	0	B	0	1	0	Replication
1	1	Male	21	Some college, no degree	Less than $12,500	USA	0	0	C	0	0	1	relative punishment cost
1	1	Male	27	Graduate degree (Masters, Doctorate, etc.)	$25,000 - $37,499	USA	0	0	C	0	0	1	Replication
1	0	Female	30	Some college, no degree	$25,000 - $37,499	USA	0	0	B	1	0	0	relative punishment cost
1	1	Female	33	Graduate degree (Masters, Doctorate, etc.)	$12,500 - $24,999	USA	0	0	A	0	1	0	Replication
1	0	Male	31	Some college, no degree	$25,000 - $37,499	USA	0	0	B	1	0	0	Replication
1	1	Male	49	Bachelors degree	$37,500 - $49,999	USA	0	0	B	0	1	0	Replication
1	0	Male	30	Bachelors degree	$62,500 - $74,999	USA	0	0	C	1	0	0	Replication
1	0	Female	31	Bachelors degree	$87,500 - $99,999	USA	0	0	B	1	0	0	relative punishment cost
1	0	Male	22	High School Graduate	$50,000 - $62,499	USA	0	0	B	1	0	0	relative punishment cost
1	0	Female	21	Associates degree	Less than $12,500	USA	0	0	B	1	0	0	relative punishment cost
1	1	Female	29	Some college, no degree	$25,000 - $37,499	USA	0	0	A	0	1	0	left-digit effect
1	0	Female	27	Associates degree	$12,500 - $24,999	USA	0	0	B	1	0	0	Replication
1	1	Male	34	Some college, no degree	$37,500 - $49,999	USA	0	0	B	0	1	0	Replication
1	0	Female	47	Some college, no degree	$37,500 - $49,999	USA	0	0	A	1	0	0	relative punishment cost
1	1	Female	45	High School Graduate	$100,000 or More	USA	0	0	A	0	1	0	Replication
1	1	Female	25	Bachelors degree	$37,500 - $49,999	USA	0	0	A	0	1	0	relative punishment cost
1	1	Female	25	Bachelors degree	$12,500 - $24,999	USA	1	0	C	0	0	1	Replication
1	0	Male	30	Graduate degree (Masters, Doctorate, etc.)	$25,000 - $37,499	USA	0	0	C	1	0	0	left-digit effect
1	1	Male	63	Bachelors degree	Less than $12,500	India	0	0	C	0	0	1	Replication
1	1	Female	28	Bachelors degree	$50,000 - $62,499	USA	1	0	B	0	1	0	relative punishment cost
1	0	Female	60	Associates degree	$50,000 - $62,499	USA	0	0	B	1	0	0	left-digit effect
1	0	Female	25	Bachelors degree	$25,000 - $37,499	USA	0	0	B	1	0	0	left-digit effect
1	1	Male	19	Some college, no degree	Less than $12,500	USA	0	0	C	0	0	1	left-digit effect
1	1	Male	27	Some college, no degree	$25,000 - $37,499	USA	0	0	A	0	1	0	left-digit effect
1	0	Female	48	Some college, no degree	$37,500 - $49,999	USA	0	0	C	1	0	0	left-digit effect
1	1	Male	19	Some college, no degree	$62,500 - $74,999	USA	1	0	A	0	1	0	left-digit effect
1	0	Male	26	Graduate degree (Masters, Doctorate, etc.)	$25,000 - $37,499	USA	0	0	B	1	0	0	relative punishment cost
1	0	Male	28	Bachelors degree	Prefer not to disclose	USA	0	0	D	1	0	0	left-digit effect
1	1	Male	49	Bachelors degree	$50,000 - $62,499	India	0	0	B	0	1	0	left-digit effect
1	1	Male	28	Some college, no degree	$50,000 - $62,499	USA	1	0	C	0	0	1	Replication
1	1	Female	24	Bachelors degree	$25,000 - $37,499	USA	0	0	C	0	0	1	Replication
1	0	Female	25	Some college, no degree	$37,500 - $49,999	USA	0	0	D	1	0	0	Replication
1	1	Female	29	Graduate degree (Masters, Doctorate, etc.)	$12,500 - $24,999	India	1	0	A	0	1	0	Replication
1	0	Female	24	Some college, no degree	$25,000 - $37,499	USA	0	0	D	1	0	0	Replication
1	1	Male	44	Some college, no degree	$12,500 - $24,999	USA	0	1	D	0	0	1	left-digit effect
1	1	Male	88	Please select	$12,500 - $24,999	USA	0	0	B	0	1	0	Replication
1	0	Male	30	Bachelors degree	$37,500 - $49,999	USA	0	0	D	1	0	0	Replication
1	0	Male		Graduate degree (Masters, Doctorate, etc.)	$100,000 or More	USA	0	0	A	1	0	0	left-digit effect
1	1	Female	29	Bachelors degree	$25,000 - $37,499	USA	1	0	C	0	0	1	left-digit effect
1	1	Male	27	Some college, no degree	$25,000 - $37,499	USA	0	0	B	0	1	0	relative punishment cost
1	1	Male	29	Associates degree	$50,000 - $62,499	USA	0	0	C	0	0	1	Replication
1	0	Male	26	High School Graduate		USA	0	0	D	1	0	0	relative punishment cost
1	0	Male	27	Bachelors degree	$25,000 - $37,499	USA	0	0	C	1	0	0	relative punishment cost
1	1	Male	24	Bachelors degree	$87,500 - $99,999	USA	1	0	B	0	1	0	relative punishment cost
1	0	Male	28	Bachelors degree	Less than $12,500	India	0	0	C	1	0	0	relative punishment cost
1	1	Female	43	High School Graduate	$25,000 - $37,499	USA	1	0	C	0	0	1	relative punishment cost
1	0	Male	41	Graduate degree (Masters, Doctorate, etc.)	$12,500 - $24,999	USA	0	0	B	1	0	0	relative punishment cost
1	1	Female	20	High School Graduate	$12,500 - $24,999	USA	0	0	B	0	1	0	left-digit effect
1	0	Male	30	Bachelors degree	$100,000 or More	USA	0	0	C	1	0	0	left-digit effect
1	0	Male	33	Bachelors degree	$62,500 - $74,999	USA	0	0	B	1	0	0	left-digit effect
1	0	Male	18	Some college, no degree	Prefer not to disclose	USA	0	0	A	1	0	0	Replication
1	1	Male	25	Graduate degree (Masters, Doctorate, etc.)	$12,500 - $24,999	USA	0	0	B	0	1	0	relative punishment cost
1	1	Male	42	Graduate degree (Masters, Doctorate, etc.)	$12,500 - $24,999	USA	1	1	D	0	0	1	relative punishment cost
1	0	Male	35	Bachelors degree	$100,000 or More	USA	0	0	A	1	0	0	left-digit effect
1	1	Male	33	Some college, no degree	$62,500 - $74,999	USA	0	1	D	0	0	1	left-digit effect
1	1	Male	18	Some college, no degree	$12,500 - $24,999	USA	0	0	A	0	1	0	Replication
1	1	Female	54	Bachelors degree	$87,500 - $99,999	USA	0	0	C	0	0	1	relative punishment cost
1	1	Female	28	Bachelors degree	Prefer not to disclose	USA	0	0	B	0	1	0	Replication
1	0	Male	24	Bachelors degree	Less than $12,500	India	0	0	C	1	0	0	relative punishment cost
1	0	Male	19	Some college, no degree	$50,000 - $62,499	USA	0	0	C	1	0	0	Replication
1	0	Female	23	Some college, no degree	Less than $12,500	USA	0	0	B	1	0	0	Replication
1	0	Female	26	Bachelors degree	Less than $12,500	India	0	0	A	1	0	0	Replication
1	1	Female	22	High School Graduate	$12,500 - $24,999	USA	0	1	D	0	0	1	Replication
1	1	Male	21	Some college, no degree	Less than $12,500	USA	0	0	A	0	1	0	Replication
1	1	Female	31	Some college, no degree	$50,000 - $62,499	USA	0	0	A	0	1	0	relative punishment cost
1	1	Male	34	Bachelors degree	Less than $12,500	India	0	0	A	0	1	0	Replication
1	1	Male	25	Bachelors degree	$37,500 - $49,999	USA	0	0	C	0	0	1	Replication
1	1	Male	34	Some college, no degree	$25,000 - $37,499	USA	0	0	A	0	1	0	Replication
1	1	Male	23	Bachelors degree	$50,000 - $62,499	USA	1	1	D	0	0	1	Replication
1	1	Male	25	Some college, no degree	$62,500 - $74,999	USA	0	0	A	0	1	0	Replication
1	1	Female	50	Some college, no degree	$87,500 - $99,999	USA	0	0	B	0	1	0	Replication
1	1	Male	23	Some college, no degree	Prefer not to disclose	USA	1	0	B	0	1	0	left-digit effect
1	1	Male	31	Some college, no degree	$25,000 - $37,499	USA	0	0	C	0	0	1	left-digit effect
1	0	Male	36	Bachelors degree	$62,500 - $74,999	USA	0	0	D	1	0	0	relative punishment cost
1	1	Female	26	Bachelors degree	$50,000 - $62,499	USA	1	0	A	0	1	0	relative punishment cost
1	0	Male	35	Bachelors degree	$25,000 - $37,499	India	0	0	C	1	0	0	relative punishment cost
1	1	Male	30	Some college, no degree	$37,500 - $49,999	USA	0	1	D	0	0	1	left-digit effect
1	1	Male		Graduate degree (Masters, Doctorate, etc.)	Less than $12,500	India	0	1	D	0	0	1	relative punishment cost
1	1	Male	24	Associates degree	$37,500 - $49,999	USA	0	0	A	0	1	0	Replication
1	0	Female	20	Some college, no degree	$75,000 - $87,499	USA	0	0	A	1	0	0	Replication
1	0	Female	28	Bachelors degree	Less than $12,500	USA	0	0	A	1	0	0	relative punishment cost
1	0	Female	34	Some college, no degree		USA	0	0	A	1	0	0	left-digit effect
1	1	Female	30	Bachelors degree	$50,000 - $62,499	USA	0	0	B	0	1	0	left-digit effect
1	1	Male	22	Some college, no degree	$25,000 - $37,499	USA	0	0	C	0	0	1	Replication
1	0	Female	22	Bachelors degree	Less than $12,500	USA	0	0	B	1	0	0	left-digit effect
1	1	Female	22	Associates degree	$12,500 - $24,999	USA	1	0	A	0	1	0	relative punishment cost
1	0	Female	33	Bachelors degree	$37,500 - $49,999	USA	0	0	A	1	0	0	left-digit effect
1	1	Male	37	Some college, no degree	$12,500 - $24,999	USA	0	1	D	0	0	1	Replication
1	0	Female	27	Associates degree	$25,000 - $37,499	USA	0	0	D	1	0	0	Replication
1	0	Female	52	Bachelors degree	$62,500 - $74,999	USA	0	0	C	1	0	0	relative punishment cost
1	0	Male	31	High School Graduate	$50,000 - $62,499	USA	0	0	B	1	0	0	relative punishment cost
1	0	Male	31	Associates degree	Less than $12,500	India	0	0	A	1	0	0	left-digit effect
1	1	Female	19	Some college, no degree	$25,000 - $37,499	USA	0	0	C	0	0	1	Replication
1	0	Male	21	Some High School	Prefer not to disclose	India	0	0	A	1	0	0	relative punishment cost
1	0	Female	29	Some college, no degree	Less than $12,500	USA	0	0	A	1	0	0	relative punishment cost
1	1	Male	26	Bachelors degree	$50,000 - $62,499	USA	0	0	B	0	1	0	Replication
1	0	Male	24	Bachelors degree	$25,000 - $37,499	USA	0	0	B	1	0	0	left-digit effect
1	1	Male	20	High School Graduate	$25,000 - $37,499	USA	0	0	C	0	0	1	left-digit effect
1	0	Female	28	Associates degree	$25,000 - $37,499	USA	0	0	C	1	0	0	relative punishment cost
1	1	Female	36	Bachelors degree	$12,500 - $24,999	India	1	0	B	0	1	0	Replication
1	0	Female	60	High School Graduate	Less than $12,500	USA	0	0	C	1	0	0	Replication
1	1	Female	49	Bachelors degree	$25,000 - $37,499	USA	0	1	D	0	0	1	Replication
1	1	Male	23	Bachelors degree	$25,000 - $37,499	USA	1	0	C	0	0	1	left-digit effect
1	1	Male	33	Graduate degree (Masters, Doctorate, etc.)	$100,000 or More	USA	0	0	A	0	1	0	Replication
1	0	Male	49	Bachelors degree	$37,500 - $49,999	USA	0	0	C	1	0	0	relative punishment cost
1	0	Male	22	Bachelors degree	$37,500 - $49,999	USA	0	0	C	1	0	0	relative punishment cost
1	0	Female	30	Please select	$25,000 - $37,499	USA	0	0	D	1	0	0	relative punishment cost
1	0	Female	36	Graduate degree (Masters, Doctorate, etc.)	$37,500 - $49,999	USA	0	0	C	1	0	0	Replication
1	1	Male	32	Bachelors degree	$62,500 - $74,999	USA	0	0	C	0	0	1	left-digit effect
1	0	Female	23	High School Graduate	$12,500 - $24,999	USA	0	0	C	1	0	0	relative punishment cost
1	0	Male	19	Some college, no degree	Less than $12,500	USA	0	0	D	1	0	0	left-digit effect
1	1	Female	19	Some college, no degree	Less than $12,500	USA	1	0	A	0	1	0	relative punishment cost
1	0	Male	21	High School Graduate	Less than $12,500	USA	0	0	B	1	0	0	left-digit effect
1	1	Female		Bachelors degree	$37,500 - $49,999	USA	0	1	D	0	0	1	left-digit effect
1	0	Female	35	Bachelors degree	Prefer not to disclose	India	0	0	A	1	0	0	relative punishment cost
1	1	Female	21	High School Graduate	$25,000 - $37,499	USA	0	0	C	0	0	1	relative punishment cost
1	0	Female	27	Some college, no degree	$25,000 - $37,499	USA	0	0	B	1	0	0	relative punishment cost
1	0	Male	33	Some college, no degree	$25,000 - $37,499	USA	0	0	D	1	0	0	relative punishment cost
1	1	Male	28	Some college, no degree	$25,000 - $37,499	USA	0	1	D	0	0	1	relative punishment cost
1	0	Male	24	Bachelors degree	$25,000 - $37,499	USA	0	0	C	1	0	0	Replication
1	0	Male	20	Some college, no degree	Less than $12,500	USA	0	0	D	1	0	0	left-digit effect
1	0	Female	25	Some college, no degree	Prefer not to disclose	USA	0	0	A	1	0	0	left-digit effect
1	0	Male	25	Graduate degree (Masters, Doctorate, etc.)	Prefer not to disclose	India	0	0	D	1	0	0	Replication
1	1	Female	33	Graduate degree (Masters, Doctorate, etc.)	$87,500 - $99,999	India	0	0	A	0	1	0	relative punishment cost
1	0	Male	28	Graduate degree (Masters, Doctorate, etc.)	Less than $12,500	India	1	0	D	1	0	0	left-digit effect
1	1	Male	24	Some college, no degree	$12,500 - $24,999	USA	0	0	B	0	1	0	left-digit effect
1	0	Male	25	Graduate degree (Masters, Doctorate, etc.)	$25,000 - $37,499	USA	0	0	A	1	0	0	Replication
1	1	Male	24	High School Graduate	$50,000 - $62,499	USA	1	0	A	0	1	0	left-digit effect
1	0	Male	33	Graduate degree (Masters, Doctorate, etc.)	Less than $12,500	India	1	0	A	1	0	0	left-digit effect
1	0	Male	18	High School Graduate	$100,000 or More	USA	0	0	B	1	0	0	left-digit effect
1	0	Male	31	Bachelors degree	$37,500 - $49,999	USA	0	0	B	1	0	0	relative punishment cost
1	1	Female	34	Some college, no degree	$12,500 - $24,999	USA	0	0	A	0	1	0	Replication
1	1	Female	24	Some college, no degree	$12,500 - $24,999	USA	0	1	D	0	0	1	relative punishment cost
1	1	Female	32	Bachelors degree	$50,000 - $62,499	USA	1	0	C	0	0	1	Replication
1	1	Male	27	Some college, no degree	$75,000 - $87,499	USA	0	0	A	0	1	0	Replication
1	0	Male	33	Some college, no degree	$12,500 - $24,999	USA	0	0	B	1	0	0	left-digit effect
1	1	Male	31	Associates degree	$12,500 - $24,999	USA	0	0	C	0	0	1	relative punishment cost
1	1	Female	23	Some college, no degree	$100,000 or More	USA	0	1	D	0	0	1	relative punishment cost
1	1	Female	27	High School Graduate	$12,500 - $24,999	USA	1	0	C	0	0	1	relative punishment cost
1	1	Male	29	Graduate degree (Masters, Doctorate, etc.)	Less than $12,500	India	0	0	C	0	0	1	left-digit effect
1	0	Male	18	Some college, no degree	$25,000 - $37,499	USA	0	0	D	1	0	0	left-digit effect
1	1	Male	25	Bachelors degree	$37,500 - $49,999	USA	0	0	B	0	1	0	Replication
1	1	Male	26	Bachelors degree	$75,000 - $87,499	USA	0	0	A	0	1	0	Replication
1	1	Male	21	Some college, no degree	$87,500 - $99,999	USA	1	0	C	0	0	1	left-digit effect
1	1	Male	23	Some college, no degree	Less than $12,500	USA	0	0	B	0	1	0	relative punishment cost
1	0	Female	51	Associates degree	$50,000 - $62,499	USA	0	0	C	1	0	0	Replication
1	0	Female	48	Bachelors degree	$12,500 - $24,999	USA	0	0	C	1	0	0	relative punishment cost
1	0	Female	30	Graduate degree (Masters, Doctorate, etc.)	$75,000 - $87,499	USA	0	0	D	1	0	0	Replication
1	0	Female	26	Bachelors degree	$25,000 - $37,499	USA	0	0	A	1	0	0	Replication
1	0	Female	25	Bachelors degree	$25,000 - $37,499	USA	0	0	C	1	0	0	Replication
1	0	Male	31	Graduate degree (Masters, Doctorate, etc.)	$25,000 - $37,499	USA	0	0	C	1	0	0	relative punishment cost
1	1	Male	28	Bachelors degree	$50,000 - $62,499	USA	0	0	A	0	1	0	left-digit effect
1	1	Female	62	Some college, no degree	$37,500 - $49,999	USA	0	1	D	0	0	1	left-digit effect
1	0	Female	34	Bachelors degree	Less than $12,500	India	0	0	B	1	0	0	left-digit effect
1	1	Male	36	Bachelors degree	$100,000 or More	USA	0	0	B	0	1	0	Replication
1	1	Female	35	Bachelors degree	$87,500 - $99,999	USA	1	1	D	0	0	1	left-digit effect
1	1	Female	23	Some college, no degree	$87,500 - $99,999	USA	0	0	B	0	1	0	relative punishment cost
1	1	Male	30	Graduate degree (Masters, Doctorate, etc.)	$87,500 - $99,999	USA	0	0	A	0	1	0	left-digit effect
1	0	Male	28	Bachelors degree	$75,000 - $87,499	USA	0	0	B	1	0	0	left-digit effect
1	1	Female	59	High School Graduate	$25,000 - $37,499	USA	0	0	B	0	1	0	left-digit effect
1	0	Male	19	Some college, no degree	$50,000 - $62,499	USA	0	0	B	1	0	0	relative punishment cost
1	1	Male	32	Bachelors degree	$62,500 - $74,999	USA	1	0	C	0	0	1	left-digit effect
1	0	Male	36	Graduate degree (Masters, Doctorate, etc.)	$37,500 - $49,999	USA	0	0	A	1	0	0	relative punishment cost
1	0	Male	33	Bachelors degree	$37,500 - $49,999	India	0	0	D	1	0	0	left-digit effect
1	1	Female	41	Graduate degree (Masters, Doctorate, etc.)	$62,500 - $74,999	USA	0	0	B	0	1	0	relative punishment cost
1	0	Male	72	High School Graduate	Less than $12,500	India	0	0	B	1	0	0	Replication
1	1	Male	21	Some college, no degree	$12,500 - $24,999	USA	0	0	A	0	1	0	relative punishment cost
1	1	Female	23	Graduate degree (Masters, Doctorate, etc.)	Less than $12,500	India	0	1	D	0	0	1	relative punishment cost
1	0	Female	62	Bachelors degree	Less than $12,500	India	0	0	B	1	0	0	relative punishment cost
1	1	Female	24	Graduate degree (Masters, Doctorate, etc.)	$25,000 - $37,499	USA	0	0	A	0	1	0	relative punishment cost
1	0	Male	38	Associates degree	$50,000 - $62,499	USA	0	0	D	1	0	0	relative punishment cost
1	0	Female	22	Some college, no degree	$37,500 - $49,999	USA	0	0	B	1	0	0	Replication
1	1	Female	39	Graduate degree (Masters, Doctorate, etc.)	$62,500 - $74,999	USA	0	0	A	0	1	0	left-digit effect
1	0	Male	43	Bachelors degree	Prefer not to disclose	USA	0	0	C	1	0	0	left-digit effect
1	1	Male	33	Some college, no degree	$25,000 - $37,499	USA	0	0	C	0	0	1	left-digit effect
1	1	Female	21	Some college, no degree	Prefer not to disclose	USA	1	0	A	0	1	0	left-digit effect
1	1	Male	28	Bachelors degree	Less than $12,500	India	1	0	B	0	1	0	Replication
1	1	Female	38	Associates degree	$50,000 - $62,499	USA	1	1	D	0	0	1	left-digit effect
1	0	Male	22	Some college, no degree	Prefer not to disclose	USA	0	0	C	1	0	0	left-digit effect
1	0	Male	24	Bachelors degree	$87,500 - $99,999	USA	0	0	A	1	0	0	relative punishment cost
1	0	Female	27	Bachelors degree	$37,500 - $49,999	USA	0	0	B	1	0	0	relative punishment cost
1	1	Male	30	Associates degree	$50,000 - $62,499	USA	0	0	C	0	0	1	left-digit effect
1	0	Female	23	Some college, no degree	$12,500 - $24,999	USA	0	0	C	1	0	0	left-digit effect
1	0	Male	26	Associates degree	$25,000 - $37,499	USA	0	0	D	1	0	0	relative punishment cost
1	1	Male	33	Bachelors degree	$100,000 or More	USA	0	1	D	0	0	1	Replication
1	0	Male		Bachelors degree	$12,500 - $24,999	India	1	0	D	1	0	0	left-digit effect
1	1	Male	36	Some college, no degree	$25,000 - $37,499	USA	0	0	A	0	1	0	relative punishment cost
1	1	Female	46	Associates degree	Less than $12,500	USA	0	0	C	0	0	1	left-digit effect
1	0	Male	26	Some college, no degree	$37,500 - $49,999	USA	0	0	A	1	0	0	left-digit effect
1	0	Male	21	Some college, no degree	$50,000 - $62,499	USA	0	0	B	1	0	0	left-digit effect
1	1	Male	42	High School Graduate	$37,500 - $49,999	USA	0	0	B	0	1	0	left-digit effect
1	0	Female	47	Bachelors degree	$87,500 - $99,999	USA	0	0	B	1	0	0	Replication
1	0	Female	35	Associates degree	$75,000 - $87,499	USA	0	0	B	1	0	0	relative punishment cost
1	1	Female	28	Some college, no degree	$12,500 - $24,999	USA	0	0	B	0	1	0	relative punishment cost
1	1	Male	30	Bachelors degree	$25,000 - $37,499	India	1	0	B	0	1	0	left-digit effect
1	1	Female	26	Some college, no degree	Less than $12,500	USA	0	1	D	0	0	1	left-digit effect
1	1	Male	24	Bachelors degree	$50,000 - $62,499	USA	0	1	D	0	0	1	relative punishment cost
1	1	Male	34	High School Graduate	$62,500 - $74,999	USA	0	0	B	0	1	0	relative punishment cost
1	1	Female	20	Some college, no degree	Less than $12,500	USA	0	1	D	0	0	1	Replication
1	1	Female	46	Please select	$62,500 - $74,999	USA	1	0	C	0	0	1	relative punishment cost
1	0	Male	25	Some college, no degree	$25,000 - $37,499	USA	0	0	D	1	0	0	Replication
1	1	Female	56	Bachelors degree	$100,000 or More	USA	0	0	B	0	1	0	relative punishment cost
1	1	Male	32	Bachelors degree	$25,000 - $37,499	USA	0	1	D	0	0	1	left-digit effect
1	0	Female	25	Bachelors degree	$37,500 - $49,999	USA	0	0	C	1	0	0	relative punishment cost
1	0	Female	26	Some college, no degree	Less than $12,500	USA	0	0	C	1	0	0	Replication
1	1	Female	34	Associates degree	$87,500 - $99,999	USA	1	1	D	0	0	1	relative punishment cost
1	0	Female	22	Bachelors degree	$25,000 - $37,499	USA	0	0	A	1	0	0	relative punishment cost
1	0	Male	23	Some college, no degree	$37,500 - $49,999	USA	0	0	C	1	0	0	relative punishment cost
1	1	Male	54	Bachelors degree	$37,500 - $49,999	USA	0	0	B	0	1	0	Replication
1	1	Male	30	Some college, no degree	$12,500 - $24,999	USA	0	0	C	0	0	1	relative punishment cost
1	0	Male	34	Bachelors degree	$50,000 - $62,499	USA	0	0	C	1	0	0	relative punishment cost
1	0	Female	29	Some college, no degree	$62,500 - $74,999	USA	0	0	C	1	0	0	Replication
1	1	Female	18	Some college, no degree	Prefer not to disclose	USA	1	0	C	0	0	1	Replication
1	1	Female	22	Bachelors degree	$62,500 - $74,999	USA	0	1	D	0	0	1	left-digit effect
1	0	Male	39	Bachelors degree	$50,000 - $62,499	USA	0	0	C	1	0	0	relative punishment cost
1	1	Male	28	Associates degree	$50,000 - $62,499	USA	0	1	D	0	0	1	relative punishment cost
1	1	Female	36	Graduate degree (Masters, Doctorate, etc.)	$75,000 - $87,499	USA	0	1	D	0	0	1	relative punishment cost
1	0	Male	58	Some college, no degree	Less than $12,500	USA	0	0	B	1	0	0	left-digit effect
1	0	Male	54	Bachelors degree	$100,000 or More	USA	0	0	C	1	0	0	left-digit effect
1	0	Male		Bachelors degree	$12,500 - $24,999	India	1	0	C	1	0	0	left-digit effect
1	0	Female	18	Some college, no degree	$87,500 - $99,999	USA	0	0	D	1	0	0	relative punishment cost
1	1	Male	32	Associates degree	$50,000 - $62,499	USA	0	1	D	0	0	1	left-digit effect
1	1	Female	22	Bachelors degree	$12,500 - $24,999	USA	0	1	D	0	0	1	left-digit effect
1	0	Female	44	High School Graduate	$62,500 - $74,999	USA	0	0	C	1	0	0	Replication
1	0	Female	24	Some college, no degree	$50,000 - $62,499	USA	0	0	C	1	0	0	Replication
1	1	Female	29	Some college, no degree	$37,500 - $49,999	USA	1	0	C	0	0	1	relative punishment cost
1	1	Male	40	Bachelors degree	$50,000 - $62,499	USA	0	0	A	0	1	0	Replication
1	0	Female	29	High School Graduate	$100,000 or More	USA	0	0	D	1	0	0	relative punishment cost
1	0	Male	35	Bachelors degree	Less than $12,500	India	0	0	A	1	0	0	Replication
1	1	Male	25	Bachelors degree	Less than $12,500	India	1	0	C	0	0	1	left-digit effect
1	1	Female	21	Bachelors degree	$100,000 or More	USA	0	0	A	0	1	0	Replication
1	0	Male	28	Bachelors degree	Less than $12,500	India	1	0	B	1	0	0	Replication
1	1	Female	32	Bachelors degree	$75,000 - $87,499	USA	0	0	C	0	0	1	relative punishment cost
1	1	Male		Associates degree	$100,000 or More	USA	1	0	C	0	0	1	left-digit effect
1	0	Female	26	High School Graduate	Less than $12,500	USA	0	0	C	1	0	0	Replication
1	1	Male	25	Bachelors degree	$62,500 - $74,999	USA	0	0	B	0	1	0	relative punishment cost
1	1	Male	25	Associates degree	$50,000 - $62,499	USA	0	0	A	0	1	0	left-digit effect
1	0	Male	31	Graduate degree (Masters, Doctorate, etc.)	$25,000 - $37,499	USA	0	0	D	1	0	0	Replication
1	0	Female	24	Associates degree	$12,500 - $24,999	USA	1	0	D	1	0	0	left-digit effect
1	0	Female	22	Bachelors degree	$75,000 - $87,499	USA	0	0	C	1	0	0	Replication
1	0	Male	26	Associates degree	$75,000 - $87,499	USA	0	0	A	1	0	0	Replication
1	0	Female	29	Bachelors degree	$25,000 - $37,499	India	0	0	A	1	0	0	relative punishment cost
1	0	Male	38	Graduate degree (Masters, Doctorate, etc.)	$12,500 - $24,999	India	0	0	D	1	0	0	Replication
1	0	Male	36	Bachelors degree	$87,500 - $99,999	USA	0	0	C	1	0	0	Replication
1	0	Female	40	Bachelors degree	$12,500 - $24,999	USA	0	0	B	1	0	0	left-digit effect
1	0	Male	21	Some college, no degree	$12,500 - $24,999	USA	0	0	B	1	0	0	left-digit effect
1	1	Female	34	Bachelors degree	$100,000 or More	India	0	0	B	0	1	0	relative punishment cost
1	1	Female	56	High School Graduate	$100,000 or More	USA	0	1	D	0	0	1	relative punishment cost
1	0	Male	25	Bachelors degree	Prefer not to disclose	USA	0	0	C	1	0	0	left-digit effect
1	0	Male	37	Please select	Less than $12,500	USA	0	0	A	1	0	0	left-digit effect
1	0	Female	29	Bachelors degree	$25,000 - $37,499	USA	0	0	B	1	0	0	Replication
1	1	Male	28	Bachelors degree	$25,000 - $37,499	USA	0	0	A	0	1	0	relative punishment cost
1	1	Female	31	Associates degree	$25,000 - $37,499	USA	0	0	B	0	1	0	left-digit effect
1	0	Male	29	Bachelors degree	$62,500 - $74,999	USA	0	0	B	1	0	0	Replication
1	1	Male	51	Bachelors degree	$62,500 - $74,999	USA	0	1	D	0	0	1	left-digit effect
1	0	Female	21	Some college, no degree	$25,000 - $37,499	USA	0	0	A	1	0	0	left-digit effect
1	1	Male	18	Some college, no degree	$62,500 - $74,999	USA	1	0	C	0	0	1	left-digit effect
1	0	Male	25	Bachelors degree	$62,500 - $74,999	USA	0	0	A	1	0	0	Replication
1	0	Male	22	Bachelors degree	$37,500 - $49,999	USA	0	0	A	1	0	0	Replication
1	0	Female	39	Some college, no degree	$100,000 or More	USA	0	0	C	1	0	0	relative punishment cost
1	1	Male	41	Associates degree	$37,500 - $49,999	USA	0	1	D	0	0	1	Replication
1	0	Male		Graduate degree (Masters, Doctorate, etc.)	$75,000 - $87,499	USA	0	0	D	1	0	0	relative punishment cost
1	1	Male	26	Associates degree	$25,000 - $37,499	USA	0	1	D	0	0	1	relative punishment cost
1	1	Female	54	Bachelors degree	$75,000 - $87,499	USA	0	0	B	0	1	0	left-digit effect
1	0	Female	25	Bachelors degree	$25,000 - $37,499	USA	0	0	D	1	0	0	left-digit effect
1	1	Female	35	Bachelors degree	$12,500 - $24,999	USA	0	0	C	0	0	1	Replication
1	0	Male	53	Bachelors degree	Less than $12,500	USA	0	0	A	1	0	0	Replication
1	1	Female	36	Bachelors degree	$75,000 - $87,499	USA	0	0	A	0	1	0	Replication
1	0	Female	25	Bachelors degree	$37,500 - $49,999	USA	0	0	C	1	0	0	relative punishment cost
1	0	Male	28	Some college, no degree	$12,500 - $24,999	USA	0	0	A	1	0	0	Replication
1	0	Male	21	Some college, no degree	$37,500 - $49,999	USA	0	0	B	1	0	0	Replication
1	0	Male	33	Some college, no degree	$12,500 - $24,999	USA	0	0	C	1	0	0	left-digit effect
1	1	Male	40	Bachelors degree	$100,000 or More	USA	1	1	D	0	0	1	relative punishment cost
1	0	Female	31	Bachelors degree	$62,500 - $74,999	USA	0	0	A	1	0	0	relative punishment cost
1	1	Male	28	Bachelors degree	$75,000 - $87,499	USA	0	0	A	0	1	0	relative punishment cost
1	0	Female	28	Graduate degree (Masters, Doctorate, etc.)	$100,000 or More	USA	0	0	D	1	0	0	Replication
1	1	Female	36	Bachelors degree	$12,500 - $24,999	USA	0	0	A	0	1	0	left-digit effect
1	1	Male	33	Graduate degree (Masters, Doctorate, etc.)	$25,000 - $37,499	USA	0	0	B	0	1	0	relative punishment cost
1	0	Female	24	Bachelors degree	$25,000 - $37,499	USA	0	0	C	1	0	0	left-digit effect
1	1	Male	27	Some college, no degree	$12,500 - $24,999	USA	0	0	C	0	0	1	Replication
1	0	Male	36	Bachelors degree	$12,500 - $24,999	India	0	0	C	1	0	0	relative punishment cost
1	0	Female	28	Some college, no degree	$62,500 - $74,999	USA	0	0	D	1	0	0	left-digit effect
1	1	Male	28	Graduate degree (Masters, Doctorate, etc.)	$12,500 - $24,999	India	0	0	A	0	1	0	left-digit effect
1	0	Male	32	High School Graduate	Less than $12,500	USA	0	0	A	1	0	0	left-digit effect
1	1	Female	26	Bachelors degree	$37,500 - $49,999	USA	0	1	D	0	0	1	relative punishment cost
1	1	Male	23	Some college, no degree	$12,500 - $24,999	USA	0	1	D	0	0	1	relative punishment cost
1	0	Male	29	Graduate degree (Masters, Doctorate, etc.)	$50,000 - $62,499	India	1	0	B	1	0	0	left-digit effect
1	0	Male	24	Bachelors degree	$50,000 - $62,499	USA	0	0	B	1	0	0	Replication
1	0	Female	27	Bachelors degree	$50,000 - $62,499	USA	0	0	A	1	0	0	left-digit effect
1	1	Male	23	Associates degree	$25,000 - $37,499	USA	0	1	D	0	0	1	left-digit effect
1	1	Male	30	High School Graduate	$12,500 - $24,999	USA	0	0	A	0	1	0	Replication
1	0	Male	29	Prefer not to disclose	Prefer not to disclose	India	0	0	A	1	0	0	left-digit effect
1	0	Male	25	Bachelors degree	Less than $12,500	USA	0	0	A	1	0	0	Replication
1	1	Male	30	Some college, no degree	Less than $12,500	USA	0	1	D	0	0	1	relative punishment cost
1	0	Male	32	Bachelors degree	$12,500 - $24,999	India	0	0	A	1	0	0	relative punishment cost
1	1	Male	26	Some college, no degree	$12,500 - $24,999	USA	0	1	D	0	0	1	relative punishment cost
1	0	Female		Bachelors degree	Less than $12,500	India	0	0	D	1	0	0	Replication
1	0	Female	27	Graduate degree (Masters, Doctorate, etc.)	$50,000 - $62,499	USA	0	0	D	1	0	0	relative punishment cost
1	1	Female	21	Some college, no degree	Prefer not to disclose	USA	0	0	A	0	1	0	relative punishment cost
1	0	Female	26	Bachelors degree	$37,500 - $49,999	USA	0	0	C	1	0	0	left-digit effect
1	1	Female	51	Some college, no degree	$100,000 or More	USA	1	1	D	0	0	1	Replication
1	0	Female	26	Some college, no degree	$12,500 - $24,999	USA	0	0	A	1	0	0	relative punishment cost
1	0	Male	34	Bachelors degree	$37,500 - $49,999	USA	0	0	B	1	0	0	left-digit effect
1	1	Female	27	Associates degree	$12,500 - $24,999	India	1	0	B	0	1	0	Replication
1	1	Female	28	High School Graduate	$12,500 - $24,999	USA	1	0	B	0	1	0	Replication
1	1	Male	26	Graduate degree (Masters, Doctorate, etc.)	$100,000 or More	USA	0	0	A	0	1	0	relative punishment cost
1	0	Male	37	Bachelors degree	$37,500 - $49,999	USA	1	0	D	1	0	0	relative punishment cost
1	0	Male	27	Associates degree	$12,500 - $24,999	USA	0	0	A	1	0	0	relative punishment cost
1	0	Male	30	Bachelors degree	$50,000 - $62,499	India	1	0	D	1	0	0	left-digit effect
1	0	Male	30	Associates degree	$12,500 - $24,999	USA	0	0	D	1	0	0	relative punishment cost
1	1	Female	33	Bachelors degree	$100,000 or More	USA	0	0	B	0	1	0	Replication
1	0	Female	43	Bachelors degree	$62,500 - $74,999	USA	0	0	A	1	0	0	left-digit effect
1	1	Male	27	Graduate degree (Masters, Doctorate, etc.)	$25,000 - $37,499	USA	0	1	D	0	0	1	left-digit effect
1	0	Male	31	Graduate degree (Masters, Doctorate, etc.)	$37,500 - $49,999	USA	0	0	B	1	0	0	relative punishment cost
1	0	Female		Some college, no degree	Less than $12,500	USA	0	0	C	1	0	0	relative punishment cost
1	1	Female	33	Bachelors degree	Less than $12,500	India	0	1	D	0	0	1	Replication
1	0	Male	25	Bachelors degree	$75,000 - $87,499	USA	0	0	C	1	0	0	left-digit effect
1	0	Male	25	Bachelors degree	$25,000 - $37,499	USA	0	0	D	1	0	0	relative punishment cost
1	0	Male	22	Some college, no degree	Less than $12,500	USA	0	0	B	1	0	0	left-digit effect
1	0	Male	31	Bachelors degree	$12,500 - $24,999	India	0	0	D	1	0	0	Replication
1	0	Female	39	Some college, no degree	$87,500 - $99,999	USA	0	0	A	1	0	0	left-digit effect
1	1	Male	25	Bachelors degree	$12,500 - $24,999	USA	0	0	B	0	1	0	Replication
1	1	Female	57	High School Graduate	$37,500 - $49,999	USA	1	0	C	0	0	1	Replication
1	0	Female	43	Some college, no degree	$62,500 - $74,999	USA	0	0	D	1	0	0	Replication
1	1	Female	52	Bachelors degree	$25,000 - $37,499	India	0	1	D	0	0	1	left-digit effect
1	0	Female	29	Some college, no degree	$75,000 - $87,499	USA	0	0	C	1	0	0	Replication
1	0	Male	33	Some college, no degree	Prefer not to disclose	USA	0	0	D	1	0	0	Replication
1	1	Male	27	Some college, no degree	Prefer not to disclose	USA	0	1	D	0	0	1	left-digit effect
1	1	Male	42	Associates degree	Less than $12,500	USA	0	0	C	0	0	1	left-digit effect
1	1	Male	21	Some college, no degree	$12,500 - $24,999	USA	0	0	B	0	1	0	left-digit effect
1	1	Male	25	Bachelors degree	$50,000 - $62,499	USA	0	0	C	0	0	1	left-digit effect
1	0	Male		Graduate degree (Masters, Doctorate, etc.)	Prefer not to disclose	India	0	0	D	1	0	0	left-digit effect
1	0	Male	61	Some High School	$62,500 - $74,999	USA	0	0	C	1	0	0	left-digit effect
1	1	Male	31	Bachelors degree	$12,500 - $24,999	India	0	1	D	0	0	1	Replication
1	0	Male	24	Bachelors degree	$50,000 - $62,499	USA	0	0	B	1	0	0	relative punishment cost
1	1	Male	31	Bachelors degree	$100,000 or More	USA	0	0	B	0	1	0	relative punishment cost
1	1	Female	26	Associates degree	$37,500 - $49,999	USA	0	0	B	0	1	0	Replication
1	0	Male	44	High School Graduate	$25,000 - $37,499	USA	0	0	C	1	0	0	left-digit effect
1	1	Male	33	Graduate degree (Masters, Doctorate, etc.)	$62,500 - $74,999	India	1	0	A	0	1	0	Replication
1	0	Female	23	Graduate degree (Masters, Doctorate, etc.)	Less than $12,500	India	0	0	A	1	0	0	Replication
1	0	Male	25	Graduate degree (Masters, Doctorate, etc.)	$25,000 - $37,499	USA	0	0	C	1	0	0	relative punishment cost
1	1	Female	44	Some college, no degree	$12,500 - $24,999	USA	0	0	C	0	0	1	Replication
1	1	Female		Prefer not to disclose	Prefer not to disclose	India	0	0	C	0	0	1	Replication
1	0	Male	29	Bachelors degree	$37,500 - $49,999	USA	0	0	D	1	0	0	relative punishment cost
1	0	Female	24	Some college, no degree	$25,000 - $37,499	USA	0	0	C	1	0	0	left-digit effect
1	0	Male	33	Some college, no degree	$25,000 - $37,499	USA	0	0	B	1	0	0	Replication
1	0	Male	27	Bachelors degree	Less than $12,500	India	0	0	B	1	0	0	Replication
1	1	Female	31	Some college, no degree	$25,000 - $37,499	USA	1	0	A	0	1	0	Replication
1	0	Male	35	Bachelors degree	$25,000 - $37,499	India	0	0	B	1	0	0	relative punishment cost
1	0	Female	29	Graduate degree (Masters, Doctorate, etc.)	$87,500 - $99,999	USA	0	0	C	1	0	0	left-digit effect
1	1	Female	32	Graduate degree (Masters, Doctorate, etc.)	Less than $12,500	India	1	1	D	0	0	1	Replication
1	0	Female	27	Some college, no degree	$50,000 - $62,499	USA	0	0	A	1	0	0	Replication
1	1	Male	22	Bachelors degree	Less than $12,500	India	1	0	B	0	1	0	left-digit effect
1	0	Male	21	Some college, no degree	$62,500 - $74,999	USA	0	0	C	1	0	0	relative punishment cost
1	1	Female	30	Some college, no degree	$37,500 - $49,999	USA	1	0	A	0	1	0	Replication
1	1	Female	26	Graduate degree (Masters, Doctorate, etc.)	$12,500 - $24,999	India	0	0	B	0	1	0	left-digit effect
1	1	Male	37	Associates degree	$87,500 - $99,999	USA	0	0	C	0	0	1	Replication
1	1	Male	18	Some college, no degree	$100,000 or More	USA	1	0	C	0	0	1	relative punishment cost
1	0	Male	27	Bachelors degree	Less than $12,500	USA	0	0	B	1	0	0	relative punishment cost
1	0	Female	55	Bachelors degree	$87,500 - $99,999	USA	0	0	A	1	0	0	relative punishment cost
1	0	Female	36	Associates degree	$25,000 - $37,499	USA	0	0	D	1	0	0	relative punishment cost
1	0	Male	68	Some college, no degree	Less than $12,500	USA	0	0	B	1	0	0	Replication
1	1	Female	24	Bachelors degree	$62,500 - $74,999	USA	0	0	A	0	1	0	relative punishment cost
1	0	Male	25	Bachelors degree	Less than $12,500	India	0	0	C	1	0	0	Replication
1	0	Male	29	Bachelors degree	$37,500 - $49,999	USA	0	0	C	1	0	0	Replication
1	0	Female	22	Bachelors degree	Less than $12,500	India	0	0	B	1	0	0	Replication
1	1	Male	23	Some college, no degree	Less than $12,500	USA	0	0	B	0	1	0	relative punishment cost
1	1	Female	43	Associates degree	$75,000 - $87,499	USA	0	0	C	0	0	1	relative punishment cost
1	0	Female	21	Some college, no degree	$100,000 or More	USA	0	0	D	1	0	0	left-digit effect
1	1	Male	26	Some college, no degree	$62,500 - $74,999	USA	0	0	B	0	1	0	relative punishment cost
1	0	Female	49	Some High School	$25,000 - $37,499	USA	0	0	A	1	0	0	relative punishment cost
1	1	Male	19	Some college, no degree	$12,500 - $24,999	India	0	0	B	0	1	0	relative punishment cost
1	1	Male	38	Some college, no degree	Less than $12,500	USA	0	0	A	0	1	0	Replication
1	1	Female	25	High School Graduate	$87,500 - $99,999	USA	0	0	B	0	1	0	Replication
1	0	Female	40	Some college, no degree	Less than $12,500	USA	0	0	D	1	0	0	left-digit effect
1	0	Female	28	Graduate degree (Masters, Doctorate, etc.)	$87,500 - $99,999	USA	0	0	D	1	0	0	relative punishment cost
1	0	Female	35	Bachelors degree	$87,500 - $99,999	USA	0	0	B	1	0	0	relative punishment cost
1	1	Female	33	Bachelors degree	$62,500 - $74,999	USA	0	0	C	0	0	1	left-digit effect
1	1	Male	23	Associates degree	$12,500 - $24,999	USA	0	0	C	0	0	1	left-digit effect
1	0	Male	22	Some college, no degree	$37,500 - $49,999	USA	0	0	B	1	0	0	left-digit effect
1	0	Male	34	High School Graduate	$37,500 - $49,999	USA	0	0	C	1	0	0	left-digit effect
1	0	Female	42	Bachelors degree	$50,000 - $62,499	USA	0	0	D	1	0	0	left-digit effect
1	1	Male	27	Graduate degree (Masters, Doctorate, etc.)	Less than $12,500	India	0	0	C	0	0	1	Replication
1	0	Male	23	Bachelors degree	$87,500 - $99,999	USA	0	0	B	1	0	0	Replication
1	0	Male	24	High School Graduate	$37,500 - $49,999	USA	0	0	A	1	0	0	Replication
1	0	Male	29	Graduate degree (Masters, Doctorate, etc.)	Prefer not to disclose	India	0	0	C	1	0	0	relative punishment cost
1	0	Female	23	Associates degree	Prefer not to disclose	USA	0	0	B	1	0	0	Replication
1	1	Female	23	Associates degree	$12,500 - $24,999	USA	0	0	A	0	1	0	relative punishment cost
1	0	Female	47	Some college, no degree	$62,500 - $74,999	USA	0	0	A	1	0	0	Replication
1	0	Female	42	Associates degree	$25,000 - $37,499	USA	0	0	A	1	0	0	left-digit effect
1	0	Female	47	High School Graduate	$100,000 or More	USA	0	0	D	1	0	0	left-digit effect
1	1	Female	24	Bachelors degree	$12,500 - $24,999	India	1	1	D	0	0	1	Replication
1	0	Female	20	Some college, no degree	$75,000 - $87,499	USA	0	0	D	1	0	0	Replication
1	0	Male	27	Bachelors degree	$12,500 - $24,999	USA	0	0	D	1	0	0	relative punishment cost
1	0	Female	22	Bachelors degree	$62,500 - $74,999	USA	0	0	C	1	0	0	Replication
1	1	Male	39	Bachelors degree	Less than $12,500	India	0	0	B	0	1	0	relative punishment cost
1	0	Female	37	Graduate degree (Masters, Doctorate, etc.)	$62,500 - $74,999	USA	0	0	B	1	0	0	left-digit effect
1	0	Female	29	Some college, no degree	$25,000 - $37,499	USA	0	0	A	1	0	0	Replication
1	0	Female	26	Bachelors degree	$62,500 - $74,999	USA	0	0	A	1	0	0	relative punishment cost
1	1	Male	31	Bachelors degree	Less than $12,500	USA	0	0	A	0	1	0	left-digit effect
1	1	Female	28	Some college, no degree	$12,500 - $24,999	USA	0	0	A	0	1	0	left-digit effect
1	0	Female	34	Graduate degree (Masters, Doctorate, etc.)	$25,000 - $37,499	India	0	0	B	1	0	0	left-digit effect
1	1	Female	50	Bachelors degree	$62,500 - $74,999	India	0	1	D	0	0	1	Replication
1	0	Female	58	Associates degree	$75,000 - $87,499	USA	0	0	D	1	0	0	relative punishment cost
1	0	Male	23	Bachelors degree	$100,000 or More	USA	0	0	B	1	0	0	Replication
1	0	Female	27	High School Graduate	$12,500 - $24,999	USA	0	0	B	1	0	0	Replication
1	0	Male	26	Bachelors degree	$37,500 - $49,999	USA	0	0	C	1	0	0	Replication
1	1	Female	53	Bachelors degree	$37,500 - $49,999	USA	1	0	C	0	0	1	Replication
1	1	Male	29	Bachelors degree	$37,500 - $49,999	USA	0	1	D	0	0	1	relative punishment cost
1	1	Female	55	High School Graduate	Less than $12,500	USA	0	0	C	0	0	1	relative punishment cost
1	0	Female	33	Bachelors degree	$75,000 - $87,499	USA	0	0	C	1	0	0	Replication
1	0	Female	48	Associates degree	$75,000 - $87,499	USA	0	0	A	1	0	0	relative punishment cost
1	1	Female	30	Graduate degree (Masters, Doctorate, etc.)	$25,000 - $37,499	USA	0	0	B	0	1	0	left-digit effect
1	0	Female	33	Bachelors degree	$12,500 - $24,999	USA	0	0	B	1	0	0	Replication
1	1	Male	38	Bachelors degree	$100,000 or More	USA	0	0	B	0	1	0	left-digit effect
1	0	Male	29	Graduate degree (Masters, Doctorate, etc.)	$25,000 - $37,499	India	1	0	A	1	0	0	Replication
1	0	Female	44	Some college, no degree	Less than $12,500	USA	0	0	C	1	0	0	relative punishment cost
1	0	Male	51	Graduate degree (Masters, Doctorate, etc.)	$12,500 - $24,999	USA	0	0	A	1	0	0	left-digit effect
1	1	Female	23	Bachelors degree	$50,000 - $62,499	USA	0	0	A	0	1	0	left-digit effect
1	1	Male	23	Please select	Less than $12,500	India	0	0	B	0	1	0	left-digit effect
1	0	Male	65	Graduate degree (Masters, Doctorate, etc.)	$37,500 - $49,999	USA	0	0	B	1	0	0	Replication
1	1	Male	31	Bachelors degree	$37,500 - $49,999	India	0	0	B	0	1	0	relative punishment cost
1	0	Male	40	Bachelors degree	Prefer not to disclose	India	1	0	B	1	0	0	left-digit effect
1	1	Male	19	Some college, no degree	$100,000 or More	USA	0	0	B	0	1	0	Replication
1	0	Male	19	Some college, no degree	$100,000 or More	USA	0	0	C	1	0	0	relative punishment cost
1	0	Male	29	Some college, no degree	$25,000 - $37,499	USA	0	0	D	1	0	0	left-digit effect
1	0	Female	20	High School Graduate	$75,000 - $87,499	USA	0	0	A	1	0	0	relative punishment cost
1	1	Male	28	Some college, no degree	Less than $12,500	India	1	1	D	0	0	1	left-digit effect
1	0	Male	30	Bachelors degree	Less than $12,500	India	1	0	C	1	0	0	left-digit effect
1	1	Female	32	Some college, no degree	$100,000 or More	USA	1	0	C	0	0	1	left-digit effect
1	0	Male	32	Bachelors degree	$25,000 - $37,499	USA	0	0	C	1	0	0	left-digit effect
1	1	Male	31	Graduate degree (Masters, Doctorate, etc.)	$75,000 - $87,499	USA	0	1	D	0	0	1	Replication
1	1	Male	26	High School Graduate	Prefer not to disclose	USA	0	0	A	0	1	0	Replication
1	0	Male	23	Bachelors degree	Less than $12,500	India	0	0	A	1	0	0	relative punishment cost
1	1	Female	25	Bachelors degree	$37,500 - $49,999	USA	0	0	C	0	0	1	relative punishment cost
1	1	Male	35	Graduate degree (Masters, Doctorate, etc.)	$75,000 - $87,499	USA	0	0	A	0	1	0	relative punishment cost
1	0	Female	27	Bachelors degree	$25,000 - $37,499	USA	0	0	B	1	0	0	relative punishment cost
1	0	Male	25	Some college, no degree	$12,500 - $24,999	USA	0	0	A	1	0	0	left-digit effect
1	1	Male	21	Some college, no degree	Less than $12,500	USA	0	0	C	0	0	1	relative punishment cost
1	0	Male	35	Bachelors degree		USA	0	0	A	1	0	0	relative punishment cost
1	0	Male	32	Some college, no degree	$100,000 or More	USA	0	0	D	1	0	0	left-digit effect
1	1	Male	22	Bachelors degree	$25,000 - $37,499	USA	0	0	B	0	1	0	left-digit effect
1	0	Male	31	Some college, no degree	Less than $12,500	USA	0	0	D	1	0	0	Replication
1	1	Male	28	Bachelors degree	$12,500 - $24,999	USA	1	0	C	0	0	1	left-digit effect
1	1	Female	32	Graduate degree (Masters, Doctorate, etc.)	$100,000 or More	USA	0	0	C	0	0	1	left-digit effect
1	0	Male	29	Graduate degree (Masters, Doctorate, etc.)	$37,500 - $49,999	India	0	0	B	1	0	0	relative punishment cost
1	0	Male	28	Graduate degree (Masters, Doctorate, etc.)	$75,000 - $87,499	USA	0	0	A	1	0	0	Replication
1	0	Male	25	Bachelors degree	Less than $12,500	USA	0	0	D	1	0	0	relative punishment cost
1	0	Male	24	Bachelors degree	Prefer not to disclose	USA	0	0	A	1	0	0	relative punishment cost
1	1	Female	32	Some college, no degree	$37,500 - $49,999	USA	1	1	D	0	0	1	Replication
1	1	Female	36	High School Graduate	Less than $12,500	USA	0	0	A	0	1	0	Replication
1	1	Male	31	Bachelors degree	$25,000 - $37,499	USA	0	0	A	0	1	0	relative punishment cost
1	0	Male	28	Bachelors degree	$25,000 - $37,499	USA	0	0	A	1	0	0	left-digit effect
1	1	Female	23	Some college, no degree	$100,000 or More	USA	0	0	C	0	0	1	left-digit effect
1	0	Female	27	High School Graduate	$37,500 - $49,999	USA	0	0	D	1	0	0	relative punishment cost
1	1	Female	24	Graduate degree (Masters, Doctorate, etc.)	$50,000 - $62,499	USA	0	0	C	0	0	1	relative punishment cost
1	0	Male	29	Graduate degree (Masters, Doctorate, etc.)	$25,000 - $37,499	USA	0	0	C	1	0	0	Replication
1	1	Male	37	Bachelors degree	Less than $12,500	India	0	0	C	0	0	1	left-digit effect
1	1	Male	21	Some college, no degree	Prefer not to disclose	USA	0	1	D	0	0	1	left-digit effect
1	0	Female	35	Graduate degree (Masters, Doctorate, etc.)	$75,000 - $87,499	USA	0	0	B	1	0	0	left-digit effect
1	0	Female	32	Please select	$75,000 - $87,499	USA	0	0	D	1	0	0	relative punishment cost
1	0	Female	35	Some college, no degree	Less than $12,500	USA	0	0	B	1	0	0	left-digit effect
1	0	NA		Bachelors degree	Prefer not to disclose	USA	0	0	D	1	0	0	relative punishment cost
1	1	NA	36	Associates degree	$25,000 - $37,499	USA	0	1	D	0	0	1	left-digit effect
1	1	NA		Bachelors degree	$12,500 - $24,999	India	0	0	B	0	1	0	left-digit effect
1	0	NA	45	Graduate degree (Masters, Doctorate, etc.)	Less than $12,500	India	0	0	C	1	0	0	left-digit effect
1	1	NA	34	Graduate degree (Masters, Doctorate, etc.)	$50,000 - $62,499	USA	1	0	B	0	1	0	left-digit effect
1	0	NA	35	Some college, no degree	$37,500 - $49,999	USA	0	0	C	1	0	0	Replication
1	0	NA	24	Bachelors degree	$37,500 - $49,999	USA	0	0	A	1	0	0	Replication
1	1	NA		Prefer not to disclose	Prefer not to disclose	USA	0	0	C	0	0	1	relative punishment cost
1	1	NA		Bachelors degree	$37,500 - $49,999	USA	0	0	C	0	0	1	left-digit effect
1	1	NA	34	Graduate degree (Masters, Doctorate, etc.)	Less than $12,500	India	1	1	D	0	0	1	left-digit effect
